# Supplementary material for: (18-Crown-6)(trifluoro­methane­sulfonato)­sodium
Source: Acta Crystallogr Sect E Struct Rep Online. 2010 Jul 7;66(Pt 8):m893. doi: 10.1107/S1600536810025961 (PMC3007570; doi:10.1107/S1600536810025961)
Supplement: Supplementary file 2 [file e-66-0m893-Isup2.hkl]

# 
# h,k,l, Fc-squared, Fo-squared, sigma(Fo-squared) and status flag 
# 
data_I
_shelx_title ' wa682 in P21/n' 
_shelx_refln_list_code          4 
_shelx_F_calc_maximum      219.14 
_exptl_crystal_F_000       912.00 
_reflns_d_resolution_high  0.8227 
 
loop_ 
 _symmetry_equiv_pos_as_xyz 
 'x, y, z' 
 '-x+1/2, y+1/2, -z+1/2' 
 '-x, -y, -z' 
 'x-1/2, -y-1/2, z-1/2' 
 
_cell_length_a     9.4455 
_cell_length_b    15.1723 
_cell_length_c    14.0597 
_cell_angle_alpha  90.000 
_cell_angle_beta  100.828 
_cell_angle_gamma  90.000 
 
_shelx_F_squared_multiplier     1.000 
 
loop_ 
 _refln_index_h 
 _refln_index_k 
 _refln_index_l 
 _refln_F_squared_calc 
 _refln_F_squared_meas 
 _refln_F_squared_sigma 
 _refln_observed_status 
   2   0   0    10580.43    10155.34    170.41 o 
   4   0   0      333.75      307.29     16.40 o 
   6   0   0      226.37      258.88     15.47 o 
   8   0   0      907.89      971.67     34.20 o 
  10   0   0       89.81       95.98     20.32 o 
   2   1   0     7196.29     6638.48     87.23 o 
   3   1   0     2943.91     2769.00     61.63 o 
   4   1   0      865.67      912.35     18.12 o 
   5   1   0      276.90      326.39     11.59 o 
   6   1   0      742.90      716.95     17.99 o 
   7   1   0      276.68      273.96     14.15 o 
   8   1   0       53.38       79.32     14.21 o 
   9   1   0       62.49       59.13     15.74 o 
  10   1   0       20.24       26.90     15.48 o 
  11   1   0      147.24      159.71     18.33 o 
   2   2   0     4022.02     3736.41     73.24 o 
   3   2   0     1420.77     1363.01     43.49 o 
   4   2   0     3702.50     3692.38     34.89 o 
   5   2   0      206.57      222.55     10.82 o 
   6   2   0      545.78      492.88     18.25 o 
   7   2   0      359.15      343.75     17.79 o 
   8   2   0      468.25      477.14     18.15 o 
   9   2   0      251.92      274.60     21.50 o 
  10   2   0       44.18       38.97     14.55 o 
  11   2   0       37.39       37.19     18.04 o 
   1   3   0        6.94        7.53      4.30 o 
   2   3   0      487.54      364.47     14.46 o 
   3   3   0      401.19      447.69     14.42 o 
   4   3   0     5882.13     5984.50    104.90 o 
   5   3   0     3104.38     3220.33     34.73 o 
   6   3   0       41.99       33.22     12.88 o 
   7   3   0       30.30       51.08     15.04 o 
   8   3   0        2.61       -0.95     14.56 o 
   9   3   0      127.17      140.98     15.42 o 
  10   3   0        3.12        1.47     19.94 o 
  11   3   0       21.60       34.78     20.03 o 
   0   4   0     1848.34     2116.08     51.27 o 
   1   4   0     7138.26     6590.12     84.46 o 
   2   4   0     1696.40     1878.90    132.49 o 
   3   4   0      543.76      592.59     15.10 o 
   4   4   0      129.30      105.65     14.77 o 
   5   4   0        9.32       -6.51     13.69 o 
   6   4   0       79.39      119.45     16.33 o 
   7   4   0     1818.65     1797.23     35.07 o 
   8   4   0       21.51       33.13     19.55 o 
   9   4   0      144.99      132.33     17.01 o 
  10   4   0       54.35       83.12     23.14 o 
  11   4   0        1.03        5.34     26.84 o 
   1   5   0     4057.05     4041.19     76.10 o 
   2   5   0      374.39      449.33     21.11 o 
   3   5   0      295.80      227.44     13.38 o 
   4   5   0     1867.62     1815.76     32.19 o 
   5   5   0      954.91     1050.20     29.24 o 
   6   5   0      407.08      382.41     20.77 o 
   7   5   0      485.31      450.22     24.12 o 
   8   5   0       44.12       43.09     20.23 o 
   9   5   0        1.35       21.46     21.78 o 
  10   5   0      129.92      144.03     24.46 o 
   0   6   0     5885.67     5843.64     73.12 o 
   1   6   0     2405.44     2387.14     33.17 o 
   2   6   0       15.90        8.75      8.73 o 
   3   6   0      935.96      885.14     27.21 o 
   4   6   0      138.78      132.58     11.87 o 
   5   6   0      270.57      245.59     18.45 o 
   6   6   0      223.11      251.95     19.37 o 
   7   6   0       97.75      120.09     19.68 o 
   8   6   0      837.52      879.07     28.96 o 
   9   6   0       47.78       42.61     22.30 o 
  10   6   0       43.13       18.60     24.57 o 
   1   7   0       39.29       29.22      9.98 o 
   2   7   0     5031.34     5217.36     46.23 o 
   3   7   0     1868.89     1529.21     72.14 o 
   4   7   0      870.59      792.19     16.61 o 
   5   7   0     1619.83     1592.55     37.38 o 
   6   7   0      466.01      336.90     20.41 o 
   7   7   0     1434.47     1397.51     32.12 o 
   8   7   0        9.18       32.10     19.43 o 
   9   7   0        3.76       11.31     22.66 o 
  10   7   0        2.98       -7.92     24.61 o 
   0   8   0     1817.69     1661.01     37.01 o 
   1   8   0       45.07       34.98     11.08 o 
   2   8   0     2022.94     2068.54     95.45 o 
   3   8   0        0.00        7.99      8.22 o 
   4   8   0       48.30       51.71      9.18 o 
   5   8   0      333.71      324.26     14.84 o 
   6   8   0       75.87       59.19     12.94 o 
   7   8   0      260.43      254.10     22.15 o 
   8   8   0      419.84      383.11     23.64 o 
   9   8   0       54.90       54.40     23.94 o 
  10   8   0       51.21       15.53     25.25 o 
   1   9   0       71.46       84.35     11.48 o 
   2   9   0       44.87       36.90      8.80 o 
   3   9   0     1341.25     1292.48     23.45 o 
   4   9   0     1875.05     1974.77     24.62 o 
   5   9   0      416.80      394.74     15.08 o 
   6   9   0     1210.14     1091.81     26.08 o 
   7   9   0       22.66       23.85     20.51 o 
   8   9   0       36.30       -1.75     21.74 o 
   9   9   0       63.35       94.67     25.45 o 
   0  10   0        1.35       -3.42     15.17 o 
   1  10   0     1659.06     1564.73     22.76 o 
   2  10   0       25.79       57.87      9.69 o 
   3  10   0       12.61        6.89     11.73 o 
   4  10   0       24.97       41.07      9.56 o 
   5  10   0      150.97      140.94     10.40 o 
   6  10   0      148.27      106.00     15.42 o 
   7  10   0      134.53      123.09     16.37 o 
   8  10   0       26.35       19.28     22.06 o 
   9  10   0       48.55       28.60     17.16 o 
   1  11   0      170.10      132.10     13.02 o 
   2  11   0      119.18      115.39     11.37 o 
   3  11   0        1.83        6.51     10.20 o 
   4  11   0      583.18      637.22     18.53 o 
   5  11   0       36.30       34.72     10.51 o 
   6  11   0       16.13       27.77     12.15 o 
   7  11   0      422.26      349.18     19.09 o 
   8  11   0      163.23      116.40     24.58 o 
   9  11   0      136.06      158.85     27.88 o 
   0  12   0       25.46       20.47     17.05 o 
   1  12   0     1353.31     1407.65     52.43 o 
   2  12   0      955.44      899.66     18.81 o 
   3  12   0       48.86       66.94     12.45 o 
   4  12   0       12.13        5.99     11.72 o 
   5  12   0       63.42       67.93     10.40 o 
   6  12   0        0.19      -12.47     14.01 o 
   7  12   0       13.76       19.27     22.10 o 
   8  12   0      133.57      173.15     25.13 o 
   1  13   0        0.06       -1.70      9.67 o 
   2  13   0       70.95       51.12     14.47 o 
   3  13   0      128.56      122.65     12.75 o 
   4  13   0      122.35      122.87     12.44 o 
   5  13   0       54.88       42.93     11.42 o 
   6  13   0       23.27       33.31     11.99 o 
   7  13   0       26.97       32.42     24.93 o 
   0  14   0        4.88       -0.12     13.06 o 
   1  14   0      329.74      320.16     38.86 o 
   2  14   0      237.78      262.31     17.04 o 
   3  14   0       37.44       33.20     14.71 o 
   4  14   0       76.26       80.98     11.04 o 
   5  14   0       42.53       42.59     12.17 o 
   6  14   0       86.61      110.30     14.70 o 
   7  14   0       11.75       11.07     26.40 o 
   1  15   0       34.01       35.60     20.31 o 
   2  15   0      319.99      343.98     17.29 o 
   3  15   0       67.92       66.68     23.02 o 
   4  15   0       23.58       36.62     13.31 o 
   5  15   0        7.13       14.62     12.33 o 
   6  15   0       27.27       31.21     15.11 o 
   0  16   0        1.94        4.02     23.22 o 
   1  16   0      200.96      204.28     17.36 o 
   2  16   0       16.36       -3.01     15.51 o 
   3  16   0       13.71       43.14     12.97 o 
   4  16   0       15.83       29.29     13.75 o 
   5  16   0       45.03       55.33     13.36 o 
   1  17   0      117.43      108.96     17.36 o 
   2  17   0        6.46       17.43     13.37 o 
   3  17   0        7.02       14.75     16.63 o 
   4  17   0      200.49      185.29     15.81 o 
   0  18   0        0.47       52.57     24.53 o 
   1  18   0       71.39       71.54     15.23 o 
   2  18   0        7.20        0.05     19.62 o 
 -11   0   1       52.50       56.08     26.09 o 
  -9   0   1        0.21        5.05     15.18 o 
  -7   0   1     6281.45     6202.65    100.10 o 
  -5   0   1      519.80      468.11     27.21 o 
  -3   0   1    11349.24    10955.19    147.26 o 
   3   0   1     5742.34     5883.47     63.92 o 
   5   0   1      206.91      153.47     12.75 o 
   7   0   1      475.98      464.21     20.39 o 
   9   0   1      576.48      628.17     31.06 o 
  11   0   1      151.64      176.59     24.85 o 
 -11   1   1       90.21       92.41     17.28 o 
 -10   1   1        3.16        4.86     16.27 o 
  -9   1   1       21.00       39.34     13.38 o 
  -8   1   1      214.43      217.46     12.57 o 
  -7   1   1      275.51      302.34     16.04 o 
  -6   1   1     2638.08     2680.15     34.26 o 
  -5   1   1       38.59       56.15      9.98 o 
  -4   1   1      127.30      162.43     11.13 o 
  -3   1   1     1260.03     1439.77     34.16 o 
  -2   1   1    17556.04    16424.23    275.17 o 
   2   1   1     3077.88     3000.34     35.45 o 
   3   1   1     1338.00     1261.60     20.58 o 
   4   1   1     1279.59     1314.77     19.89 o 
   5   1   1       28.63       64.98      7.99 o 
   6   1   1       89.26      111.05      9.36 o 
   7   1   1       97.25      102.00      9.50 o 
   8   1   1      186.59      173.65     16.23 o 
   9   1   1       22.28       39.31     13.43 o 
  10   1   1      265.75      260.84     25.15 o 
  11   1   1      317.06      270.88     20.53 o 
 -11   2   1       27.70       37.16     17.04 o 
 -10   2   1      318.07      321.65     18.51 o 
  -9   2   1        7.46        9.81     12.76 o 
  -8   2   1      527.92      550.91     22.02 o 
  -7   2   1      105.63      103.54     14.93 o 
  -6   2   1      250.12      280.23     16.92 o 
  -5   2   1     1112.24     1171.43     28.77 o 
  -4   2   1       82.26      131.20     14.13 o 
  -3   2   1      132.49      129.04     13.83 o 
  -1   2   1     7093.47     6219.68    110.48 o 
   1   2   1      138.39      105.63      6.55 o 
   2   2   1     3566.29     3194.99     33.15 o 
   3   2   1     1654.55     1539.06     22.24 o 
   4   2   1       23.37       12.82      7.30 o 
   5   2   1     3729.39     3719.69     30.79 o 
   6   2   1        2.27        5.22      7.75 o 
   7   2   1     1194.42     1153.70     25.38 o 
   8   2   1     1324.86     1382.04     31.46 o 
   9   2   1      128.12      130.92     16.96 o 
  10   2   1        0.36       11.17     17.77 o 
  11   2   1       29.29       25.06     17.56 o 
 -11   3   1      209.47      213.94     20.22 o 
 -10   3   1       64.53       71.88     14.14 o 
  -9   3   1        5.19       19.53     17.79 o 
  -8   3   1      639.04      668.08     22.15 o 
  -7   3   1      556.04      643.30     24.55 o 
  -6   3   1       13.35       17.43     10.10 o 
  -5   3   1       79.84       41.15     11.87 o 
  -4   3   1      608.01      631.94     26.51 o 
  -3   3   1     3151.28     2657.47     49.35 o 
  -2   3   1        2.88        0.82      5.53 o 
  -1   3   1    21922.84    21433.91    170.39 o 
   0   3   1     1828.97     1415.11     32.73 o 
   1   3   1      181.11      146.95      9.06 o 
   2   3   1     2350.24     2383.41     26.08 o 
   3   3   1     1038.58      929.77     16.76 o 
   4   3   1      782.59      725.19     15.42 o 
   5   3   1      336.21      289.14     11.74 o 
   6   3   1       48.18       46.76      8.25 o 
   7   3   1      124.54      144.81      9.89 o 
   8   3   1      565.82      503.47     21.17 o 
   9   3   1       99.51       95.24     18.16 o 
  10   3   1       10.53       19.33     19.12 o 
 -11   4   1       21.60       33.17     18.59 o 
 -10   4   1       12.22       -3.62     16.17 o 
  -9   4   1       10.65       17.44     20.51 o 
  -8   4   1      195.25      230.32     21.47 o 
  -7   4   1      570.62      597.58     25.32 o 
  -6   4   1     2482.86     2335.44     39.55 o 
  -5   4   1     1409.01     1384.36     33.73 o 
  -4   4   1      928.30      930.91     27.42 o 
  -3   4   1      640.34      652.30     24.05 o 
  -2   4   1      270.86      206.89     22.89 o 
  -1   4   1        5.42        7.00      6.71 o 
   0   4   1     8002.77     7340.92     68.35 o 
   1   4   1     4887.59     4654.37     48.38 o 
   2   4   1     4947.41     4597.81     36.20 o 
   3   4   1      408.64      394.27     12.51 o 
   4   4   1       80.75      106.18      8.92 o 
   5   4   1     3221.89     3431.90     46.82 o 
   6   4   1      599.09      531.07     13.01 o 
   7   4   1       80.53       71.30      8.89 o 
   8   4   1     1268.52     1272.90     26.39 o 
   9   4   1      286.14      300.98     21.94 o 
  10   4   1        3.13        9.80     22.98 o 
 -10   5   1      104.63      132.83     24.46 o 
  -9   5   1        3.94      -12.58     21.15 o 
  -8   5   1        1.68      -16.17     18.84 o 
  -7   5   1       12.01       12.23     18.80 o 
  -6   5   1      982.62      833.01     25.84 o 
  -5   5   1      877.45     1018.35     28.23 o 
  -4   5   1     1313.61     1435.87     33.09 o 
  -3   5   1       11.62       13.43     10.12 o 
  -2   5   1     1646.40     1412.74     33.81 o 
  -1   5   1     1064.64     1127.55     37.98 o 
   0   5   1     3273.01     3096.90     62.35 o 
   1   5   1      176.12      143.20     22.00 o 
   2   5   1     1612.36     1537.17     21.57 o 
   3   5   1    10405.47    10561.43    138.26 o 
   4   5   1       82.52       88.13      9.80 o 
   5   5   1      787.65      730.97     16.44 o 
   6   5   1       15.85        8.20      8.29 o 
   7   5   1      152.36      173.63     17.63 o 
   8   5   1      689.43      660.19     28.24 o 
   9   5   1      182.90      181.54     23.15 o 
  10   5   1       23.99       45.88     23.42 o 
 -10   6   1      141.16      128.50     25.29 o 
  -9   6   1        0.43        3.03     15.53 o 
  -8   6   1      358.83      335.17     23.87 o 
  -7   6   1     2036.12     2092.07     37.18 o 
  -6   6   1      939.65      872.46     23.71 o 
  -5   6   1       23.37       11.99     15.33 o 
  -4   6   1     2273.20     2591.38     35.54 o 
  -3   6   1        0.97        4.47     10.15 o 
  -2   6   1     1134.77      987.33    143.10 o 
  -1   6   1      855.57      919.24     90.21 o 
   0   6   1      208.29      197.42     11.86 o 
   1   6   1     4811.93     4588.13    138.80 o 
   2   6   1     2915.20     2933.64     31.32 o 
   3   6   1     6467.38     6802.33     86.82 o 
   4   6   1     1038.13      978.80     31.57 o 
   5   6   1       71.46       70.71      8.67 o 
   6   6   1      225.52      285.55     17.68 o 
   7   6   1       10.00       25.13     16.96 o 
   8   6   1      102.44       96.03     21.35 o 
   9   6   1      365.79      382.69     26.74 o 
  10   6   1       16.56        2.15     24.37 o 
 -10   7   1      138.82      137.78     26.05 o 
  -9   7   1       14.07       24.17     23.85 o 
  -8   7   1        3.29      -16.69     20.79 o 
  -7   7   1       41.73       58.03     14.46 o 
  -6   7   1       20.24       19.04     16.29 o 
  -5   7   1     1426.08     1419.67     28.76 o 
  -4   7   1     2957.34     2781.58     34.17 o 
  -3   7   1        2.35        6.72      9.34 o 
  -2   7   1       43.70       17.66      8.10 o 
  -1   7   1      463.84      466.93     16.20 o 
   0   7   1      674.39      659.04     23.72 o 
   1   7   1     2904.49     3295.77     48.32 o 
   2   7   1        7.67       10.69      8.46 o 
   3   7   1       91.12       92.87      7.97 o 
   4   7   1     2540.67     2488.74     37.97 o 
   5   7   1       54.02       50.80      9.99 o 
   6   7   1      593.39      561.28     18.41 o 
   7   7   1       28.26       14.78     18.76 o 
   8   7   1      311.13      284.52     18.05 o 
   9   7   1       56.02       46.84     17.21 o 
  10   7   1       13.84        4.90     24.57 o 
 -10   8   1        0.22       -9.60     24.05 o 
  -9   8   1      113.60      128.85     18.08 o 
  -8   8   1       32.75       13.50     20.71 o 
  -7   8   1      287.68      268.42     21.04 o 
  -6   8   1      968.12     1088.57     27.98 o 
  -5   8   1      629.83      586.32     22.94 o 
  -4   8   1       80.39       79.32      9.45 o 
  -3   8   1       42.11       40.44      9.17 o 
  -2   8   1      591.93      466.94     21.37 o 
  -1   8   1      241.81      223.81     12.50 o 
   0   8   1     1419.89     1567.75     25.48 o 
   1   8   1     1214.76     1244.88     31.84 o 
   2   8   1      268.03      226.08     19.09 o 
   3   8   1       52.56       55.43      9.37 o 
   4   8   1      109.15      127.02     10.76 o 
   5   8   1      513.72      599.55     19.99 o 
   6   8   1       22.26       44.96     14.02 o 
   7   8   1      570.10      590.84     25.72 o 
   8   8   1      182.28      167.79     17.73 o 
   9   8   1       37.66        4.18     23.78 o 
  -9   9   1      140.00      139.46     24.82 o 
  -8   9   1      119.78       99.38     22.07 o 
  -7   9   1       93.13       60.26     20.23 o 
  -6   9   1      740.00      824.26     26.93 o 
  -5   9   1      218.61      201.56     12.88 o 
  -4   9   1        1.21       -9.86     12.48 o 
  -3   9   1     2332.67     2310.17     35.11 o 
  -2   9   1     1407.42     1274.36     21.58 o 
  -1   9   1      961.05     1072.23     25.25 o 
   0   9   1      844.06      888.17     38.42 o 
   1   9   1      276.75      288.93     12.72 o 
   2   9   1      194.41      230.15     16.48 o 
   3   9   1       67.72       85.18     10.13 o 
   4   9   1        3.90        7.78      8.67 o 
   5   9   1       71.47       92.82     10.36 o 
   6   9   1      121.58      141.93     13.22 o 
   7   9   1      415.33      423.93     18.85 o 
   8   9   1        0.31       24.73     22.02 o 
   9   9   1        0.21       -6.13     24.25 o 
  -9  10   1       16.99       30.31     17.24 o 
  -8  10   1       65.11       36.72     21.47 o 
  -7  10   1      441.92      477.44     25.95 o 
  -6  10   1      221.69      234.22     16.24 o 
  -5  10   1       57.74       31.03     12.51 o 
  -4  10   1       90.31       74.31     13.96 o 
  -3  10   1      843.90      732.86     57.40 o 
  -2  10   1        1.99        8.45     10.95 o 
  -1  10   1        0.20       31.76     10.40 o 
   0  10   1     2018.69     2011.61     51.19 o 
   1  10   1      184.69      165.43     22.07 o 
   2  10   1      956.58      948.76     18.83 o 
   3  10   1       24.35       31.75      9.23 o 
   4  10   1       18.48       23.48      9.25 o 
   5  10   1      698.85      708.44     14.96 o 
   6  10   1       64.28       52.93     15.21 o 
   7  10   1      773.45      704.39     26.48 o 
   8  10   1       54.29       82.44     22.34 o 
   9  10   1       11.95       17.96     18.24 o 
  -9  11   1        0.12        3.90     18.84 o 
  -8  11   1       63.65       57.91     22.70 o 
  -7  11   1       92.62       65.68     15.37 o 
  -6  11   1      321.81      320.01     19.83 o 
  -5  11   1       64.21       88.45     13.31 o 
  -4  11   1      483.47      510.09     18.28 o 
  -3  11   1     2629.74     2602.99     43.12 o 
  -2  11   1      184.31      179.07     13.85 o 
  -1  11   1     1048.77     1106.23     63.76 o 
   0  11   1       42.13       44.25     11.66 o 
   1  11   1       10.17       13.22     11.71 o 
   2  11   1     1331.56     1294.89     47.50 o 
   3  11   1      465.38      511.52     17.43 o 
   4  11   1      123.42      136.07     10.52 o 
   5  11   1      176.66      169.56     10.99 o 
   6  11   1       25.90       26.47     14.10 o 
   7  11   1        0.35       -8.08     21.38 o 
   8  11   1        0.67       21.38     21.86 o 
  -8  12   1      191.75      213.92     25.85 o 
  -7  12   1       72.95       67.91     22.14 o 
  -6  12   1       51.36       69.77     15.17 o 
  -5  12   1        1.61        6.78     12.74 o 
  -4  12   1       10.00       10.02     13.91 o 
  -3  12   1       23.00       39.67     11.46 o 
  -2  12   1      230.36      208.66     14.74 o 
  -1  12   1       22.42       19.75     10.70 o 
   0  12   1      128.98      114.85     12.56 o 
   1  12   1     2646.25     2549.00     95.70 o 
   2  12   1     1765.68     1776.67     34.22 o 
   3  12   1       75.76      101.05     11.84 o 
   4  12   1       57.83       64.43      9.16 o 
   5  12   1       20.36       15.12     10.45 o 
   6  12   1      136.87      134.55     15.27 o 
   7  12   1        3.62       13.58     21.82 o 
   8  12   1        9.67      -11.55     23.93 o 
  -8  13   1        0.67       -2.91     17.08 o 
  -7  13   1        0.13       24.41     16.77 o 
  -6  13   1        1.55        9.75     11.56 o 
  -5  13   1       31.62       19.55     12.77 o 
  -4  13   1      198.13      215.07     16.03 o 
  -3  13   1       47.56       59.50     14.60 o 
  -2  13   1      302.94      257.80     52.74 o 
  -1  13   1      186.34      232.85     13.13 o 
   0  13   1      349.66      333.55     14.31 o 
   1  13   1     1434.85     1370.83     21.87 o 
   2  13   1     1098.80     1136.61     30.92 o 
   3  13   1      136.21      137.40     12.93 o 
   4  13   1      128.98      136.14     10.85 o 
   5  13   1       12.31       19.13     10.91 o 
   6  13   1        5.32       22.19     12.29 o 
   7  13   1       20.48       41.38     23.77 o 
  -7  14   1      112.10      153.99     26.09 o 
  -6  14   1        1.73        3.93     12.77 o 
  -5  14   1      214.64      196.34     16.15 o 
  -4  14   1       97.47      102.56     12.83 o 
  -3  14   1      295.74      246.03     13.89 o 
  -2  14   1       24.84       33.59     11.79 o 
  -1  14   1      598.96      653.74     21.85 o 
   0  14   1       24.65       32.14     14.99 o 
   1  14   1      801.30      776.03     51.44 o 
   2  14   1       45.62       69.99     14.94 o 
   3  14   1      505.74      425.72     17.78 o 
   4  14   1        7.15       14.94     11.47 o 
   5  14   1       15.15       11.75     12.22 o 
   6  14   1       32.90       37.48     16.11 o 
   7  14   1       66.93       53.21     18.28 o 
  -6  15   1       72.48       97.53     13.97 o 
  -5  15   1      108.68       86.39     14.99 o 
  -4  15   1       77.32       79.98     17.81 o 
  -3  15   1        3.28        8.98     14.79 o 
  -2  15   1      546.73      549.87     18.87 o 
  -1  15   1       27.61       35.90     17.10 o 
   0  15   1      252.47      317.93     24.40 o 
   1  15   1        0.39        4.99     11.86 o 
   2  15   1      280.90      245.37     16.91 o 
   3  15   1       43.91       35.45     15.23 o 
   4  15   1       38.65       43.69     11.60 o 
   5  15   1      193.63      208.80     12.55 o 
   6  15   1       56.90       70.82     13.25 o 
  -5  16   1      180.98      191.58     15.90 o 
  -4  16   1       59.96       49.87     17.25 o 
  -3  16   1        0.14        7.38     12.74 o 
  -2  16   1       77.02       68.89     15.56 o 
  -1  16   1        3.62       -9.80     15.48 o 
   0  16   1      291.13      291.85     16.19 o 
   1  16   1        1.61       -8.71     12.82 o 
   2  16   1       32.46       40.93     15.61 o 
   3  16   1       68.42       62.08     13.11 o 
   4  16   1       73.71       82.44     11.81 o 
   5  16   1        8.81        0.66     11.78 o 
  -4  17   1        0.02       16.30     22.80 o 
  -3  17   1      334.81      312.58     19.48 o 
  -2  17   1        0.03      -15.94     15.94 o 
  -1  17   1       15.75       12.56     13.57 o 
   0  17   1       31.11       50.85     16.33 o 
   1  17   1        2.21       -2.30     16.48 o 
   2  17   1      163.63      134.42     14.88 o 
   3  17   1        2.58       -8.40     12.48 o 
   4  17   1       19.17       12.89     11.66 o 
  -2  18   1       33.61       49.51     12.92 o 
  -1  18   1       15.08       22.14     14.82 o 
   0  18   1        3.23        1.50     14.32 o 
   1  18   1       13.15       25.51     12.58 o 
   2  18   1      121.71       97.59     18.80 o 
 -10   0   2      124.30      127.18     29.83 o 
  -8   0   2      583.22      557.34     22.32 o 
  -6   0   2     4199.82     4413.25     50.96 o 
  -4   0   2     1575.73     1584.64     33.88 o 
  -2   0   2    18058.02    17430.96    112.04 o 
   2   0   2     1035.84      892.26     24.29 o 
   4   0   2     1806.56     1692.14     33.78 o 
   6   0   2        1.61       -4.26     10.85 o 
   8   0   2      229.82      236.53     14.69 o 
  10   0   2        1.47       12.15     23.22 o 
 -11   1   2      105.45      114.81     18.14 o 
 -10   1   2      153.90      138.83     16.77 o 
  -9   1   2     1035.36     1043.36     21.68 o 
  -8   1   2      248.97      235.48     14.28 o 
  -7   1   2       23.39       40.22      9.05 o 
  -6   1   2       49.52       64.58      8.51 o 
  -5   1   2     1613.17     1727.42     31.39 o 
  -4   1   2      285.70      283.31     13.00 o 
  -3   1   2      110.64       57.64      7.54 o 
  -2   1   2     2700.21     2704.86     97.01 o 
  -1   1   2     1106.69     1106.47     21.71 o 
   1   1   2     4980.66     4521.75     52.10 o 
   2   1   2        6.48        1.15      3.96 o 
   3   1   2     1388.83     1359.15     19.56 o 
   4   1   2      504.87      563.07     12.70 o 
   5   1   2      975.69      853.39     14.96 o 
   6   1   2     1329.33     1427.04     18.46 o 
   7   1   2        1.39       -0.46      8.55 o 
   8   1   2      431.41      412.52     13.86 o 
   9   1   2      606.79      620.36     16.64 o 
  10   1   2       12.99       33.54     15.63 o 
 -11   2   2       36.33       61.99     19.61 o 
 -10   2   2       21.52       24.01     13.67 o 
  -9   2   2      301.47      235.80     15.09 o 
  -8   2   2        4.79       10.13     11.71 o 
  -7   2   2      828.92      779.71     18.52 o 
  -6   2   2       62.38       58.78     12.44 o 
  -5   2   2     2622.87     2739.93     46.04 o 
  -4   2   2      287.52      213.44     12.68 o 
  -3   2   2     1207.90     1113.37     40.88 o 
  -2   2   2     1371.60     1322.82     45.47 o 
  -1   2   2      733.51      735.97     20.89 o 
   0   2   2     1634.59     1625.65     23.45 o 
   1   2   2      460.12      493.15     12.02 o 
   2   2   2     2760.89     2840.80     29.08 o 
   3   2   2       45.70       40.26      7.00 o 
   4   2   2      479.92      425.56     12.02 o 
   5   2   2      169.10      226.34      9.95 o 
   6   2   2       11.06       24.09      8.07 o 
   7   2   2      267.24      258.40     11.61 o 
   8   2   2        1.47       -2.32     10.54 o 
   9   2   2     1629.60     1612.01     25.67 o 
  10   2   2        4.61       -4.74     18.48 o 
 -11   3   2        0.17       -5.74     17.81 o 
 -10   3   2      391.27      437.20     22.24 o 
  -9   3   2       23.24       19.71     13.95 o 
  -8   3   2      662.72      632.50     28.52 o 
  -7   3   2     1826.46     1832.57     39.14 o 
  -6   3   2       14.40       16.17     14.66 o 
  -5   3   2      162.50      179.50     18.65 o 
  -4   3   2      253.72      185.21     15.23 o 
  -3   3   2        3.94        7.85     18.40 o 
  -2   3   2       41.34       73.08     12.17 o 
  -1   3   2       55.85       31.83      6.79 o 
   0   3   2    10300.71    10086.76     68.40 o 
   1   3   2       40.15       32.51      4.44 o 
   2   3   2     4913.16     4670.06     33.17 o 
   3   3   2      640.76      608.84     12.22 o 
   4   3   2      410.00      365.31     10.61 o 
   5   3   2        0.32       12.33      7.22 o 
   6   3   2        4.97        6.12      6.65 o 
   7   3   2      992.31      928.30     22.75 o 
   8   3   2     2333.76     2249.60     26.87 o 
   9   3   2       52.85       48.14     17.72 o 
  10   3   2       72.84       69.79     19.18 o 
 -11   4   2        0.01        8.08     18.09 o 
 -10   4   2       12.46       17.86     15.80 o 
  -9   4   2       72.97       81.56     15.59 o 
  -8   4   2        0.24      -19.19     19.19 o 
  -7   4   2      219.58      240.11     22.15 o 
  -6   4   2     1714.23     1716.72     35.78 o 
  -5   4   2      107.61       84.81     16.53 o 
  -4   4   2     2903.42     3168.82     50.03 o 
  -3   4   2      693.64      657.42     53.78 o 
  -2   4   2      646.25      566.41     24.48 o 
  -1   4   2      276.18      257.34     14.20 o 
   0   4   2        0.01        5.16      6.74 o 
   1   4   2    17122.54    17615.46    385.45 o 
   2   4   2     2532.35     2538.90     25.34 o 
   3   4   2      438.65      402.26     11.41 o 
   4   4   2      861.85      832.14     15.12 o 
   5   4   2       90.31      126.82     11.02 o 
   6   4   2      610.89      620.44     15.59 o 
   7   4   2       77.91       85.16     10.00 o 
   8   4   2      708.92      747.65     16.65 o 
   9   4   2      615.79      581.01     48.54 o 
  10   4   2       18.92       29.61     15.52 o 
 -11   5   2      105.64       87.27     28.24 o 
 -10   5   2        9.21       29.66     16.13 o 
  -9   5   2        7.71        9.20     20.87 o 
  -8   5   2       48.09       54.01     15.49 o 
  -7   5   2     1729.03     1684.90     36.16 o 
  -6   5   2       38.75       67.90     12.27 o 
  -5   5   2      116.24      148.00     17.77 o 
  -4   5   2      164.89      132.49     17.81 o 
  -3   5   2       17.67        2.03     16.33 o 
  -2   5   2        2.25       16.45      8.97 o 
  -1   5   2      275.41      297.01     13.65 o 
   0   5   2     1890.43     1932.43     30.20 o 
   1   5   2       36.04       36.90      5.72 o 
   2   5   2     2681.90     2780.95     26.55 o 
   3   5   2     1446.26     1500.18     20.91 o 
   4   5   2     2560.59     2733.86     33.93 o 
   5   5   2      495.34      427.96     14.20 o 
   6   5   2       28.01       43.10      8.13 o 
   7   5   2       18.97       12.57     10.22 o 
   8   5   2      154.99      166.40     13.81 o 
   9   5   2      364.80      331.41     26.98 o 
  10   5   2       31.74       33.61     18.12 o 
 -10   6   2        6.48       18.72     24.17 o 
  -9   6   2       12.41       11.71     15.69 o 
  -8   6   2      494.32      539.59     21.13 o 
  -7   6   2        0.03        7.69     12.90 o 
  -6   6   2     2191.19     2159.02     35.25 o 
  -5   6   2      769.64      787.78     25.63 o 
  -4   6   2      714.97      654.15     36.44 o 
  -3   6   2      426.16      422.58     17.18 o 
  -2   6   2        1.91       12.50      9.16 o 
  -1   6   2      521.97      566.65     18.66 o 
   0   6   2     1865.41     1860.29     28.59 o 
   1   6   2     1792.71     1794.64     25.73 o 
   2   6   2     5295.64     5252.72     37.02 o 
   3   6   2     2115.23     2540.86     76.00 o 
   4   6   2      359.79      425.25     12.13 o 
   5   6   2      812.85      917.29     15.90 o 
   6   6   2      867.09      886.47     16.12 o 
   7   6   2      341.92      369.69     13.32 o 
   8   6   2      225.54      237.37     20.06 o 
   9   6   2        4.84        8.76     15.29 o 
  10   6   2      139.83      166.30     18.60 o 
 -10   7   2        1.32       20.95     17.00 o 
  -9   7   2       51.90       43.65     24.13 o 
  -8   7   2        0.03      -12.42     20.03 o 
  -7   7   2      119.22      129.90     19.84 o 
  -6   7   2      411.99      401.44     17.62 o 
  -5   7   2       38.16       53.61     15.73 o 
  -4   7   2      497.88      488.55     67.31 o 
  -3   7   2       18.15       15.72      8.38 o 
  -2   7   2     1059.17     1145.17     35.91 o 
  -1   7   2      403.83      465.36     21.14 o 
   0   7   2      383.67      319.66     14.71 o 
   1   7   2        1.78      -10.50     10.64 o 
   2   7   2        9.02       17.21      6.96 o 
   3   7   2       95.36       85.63      7.80 o 
   4   7   2        4.84        4.20      9.08 o 
   5   7   2      687.17      714.34     15.33 o 
   6   7   2      231.62      265.04     14.27 o 
   7   7   2      291.77      270.90     12.71 o 
   8   7   2      361.41      324.00     24.39 o 
   9   7   2      128.33      124.24     24.74 o 
  10   7   2      113.20      112.64     19.28 o 
 -10   8   2        6.32       13.22     24.09 o 
  -9   8   2       30.19       48.43     22.74 o 
  -8   8   2      366.94      354.18     19.77 o 
  -7   8   2      214.15      232.60     21.67 o 
  -6   8   2     1146.61     1154.31     29.07 o 
  -5   8   2      753.07      845.37     22.67 o 
  -4   8   2       23.97       31.86     11.99 o 
  -3   8   2        9.85       54.54     10.35 o 
  -2   8   2      213.62      211.37     26.44 o 
  -1   8   2       37.92       30.51     15.65 o 
   0   8   2        6.74       -1.32     10.58 o 
   1   8   2     4011.60     4033.17     84.25 o 
   2   8   2     4118.31     4471.61     96.06 o 
   3   8   2       36.37       36.20      8.20 o 
   4   8   2      211.81      206.97      9.70 o 
   5   8   2       45.33       61.36     11.20 o 
   6   8   2      303.84      240.13     13.31 o 
   7   8   2        2.25        8.11     16.54 o 
   8   8   2      516.92      528.24     27.15 o 
   9   8   2      186.85      167.35     18.40 o 
  -9   9   2      330.68      320.57     26.90 o 
  -8   9   2       20.14       26.76     16.21 o 
  -7   9   2      822.92      723.09     22.42 o 
  -6   9   2      182.69      178.87     13.90 o 
  -5   9   2      662.60      754.64     19.13 o 
  -4   9   2      300.84      303.55     13.45 o 
  -3   9   2        1.20       12.68     11.46 o 
  -2   9   2       57.06       63.00     11.01 o 
  -1   9   2        0.03       13.30     14.22 o 
   0   9   2      163.80      159.69     14.38 o 
   1   9   2     1123.91     1130.98     53.74 o 
   2   9   2      244.02      250.97     13.53 o 
   3   9   2      433.11      455.55     10.83 o 
   4   9   2      858.05      876.91     13.45 o 
   5   9   2       65.79       88.50      8.61 o 
   6   9   2      125.67      121.79     17.18 o 
   7   9   2      646.59      627.60     21.73 o 
   8   9   2       48.08       31.74     21.59 o 
   9   9   2       49.97       51.77     25.01 o 
  -9  10   2        7.51       18.52     24.97 o 
  -8  10   2        6.44        3.62     14.06 o 
  -7  10   2      806.74      874.36     29.24 o 
  -6  10   2      580.32      500.35     24.88 o 
  -5  10   2      770.94      831.46     20.51 o 
  -4  10   2      912.27      884.85     21.85 o 
  -3  10   2        6.35       -2.00      9.39 o 
  -2  10   2       85.37       57.63      9.88 o 
  -1  10   2      553.65      624.80     15.82 o 
   0  10   2      745.92      688.55     22.23 o 
   1  10   2     2508.54     2736.10     40.64 o 
   2  10   2     1080.69     1131.91     27.88 o 
   3  10   2      208.39      249.33     10.05 o 
   4  10   2       97.63      128.98     11.48 o 
   5  10   2      192.65      216.73     15.25 o 
   6  10   2       49.46       26.51     11.39 o 
   7  10   2      232.32      244.45     15.80 o 
   8  10   2        3.30       18.12     15.13 o 
   9  10   2      222.36      171.98     20.84 o 
  -9  11   2       15.10       21.43     27.20 o 
  -8  11   2        1.74       26.16     21.70 o 
  -7  11   2       65.01       65.48     21.11 o 
  -6  11   2       53.82       30.35     19.83 o 
  -5  11   2        3.45       -6.34     10.49 o 
  -4  11   2      381.50      466.87     29.20 o 
  -3  11   2       92.09       93.90     13.61 o 
  -2  11   2     1600.10     1626.89     23.27 o 
  -1  11   2       77.92       91.83     10.53 o 
   0  11   2      137.60      145.10     12.46 o 
   1  11   2       49.96       73.43     11.86 o 
   2  11   2       15.31       25.41     18.20 o 
   3  11   2      171.12      132.88     10.41 o 
   4  11   2        6.20       18.63     10.72 o 
   5  11   2       82.40       87.23     11.54 o 
   6  11   2       48.04       63.26     11.95 o 
   7  11   2        0.22        0.28     17.01 o 
   8  11   2       23.99       44.44     25.17 o 
  -8  12   2        0.01       11.07     17.44 o 
  -7  12   2       46.46       49.42     22.10 o 
  -6  12   2       37.65       64.28     14.85 o 
  -5  12   2      816.86      818.41     18.35 o 
  -4  12   2      592.98      543.88     16.81 o 
  -3  12   2      506.75      469.33     17.50 o 
  -2  12   2      938.44     1001.76     22.39 o 
  -1  12   2      645.30      652.52     18.00 o 
   0  12   2       15.04       20.86      8.81 o 
   1  12   2      474.04      416.79     15.98 o 
   2  12   2      896.02      834.71     50.53 o 
   3  12   2       11.59        8.42      8.26 o 
   4  12   2      171.75      165.22     10.42 o 
   5  12   2      321.47      307.28     12.73 o 
   6  12   2       25.71       29.17     11.87 o 
   7  12   2       27.47       24.02     17.39 o 
   8  12   2      171.81      157.35     21.39 o 
  -8  13   2        3.70       10.35     25.05 o 
  -7  13   2       26.92       34.53     23.22 o 
  -6  13   2      109.37      113.40     14.93 o 
  -5  13   2        0.04       11.57     11.45 o 
  -4  13   2       90.60       84.27     14.74 o 
  -3  13   2     1921.15     1972.67     62.67 o 
  -2  13   2       23.81       32.50     13.89 o 
  -1  13   2      849.13      948.14     28.61 o 
   0  13   2      146.01      191.07     31.77 o 
   1  13   2      348.31      363.09     14.48 o 
   2  13   2     1364.34     1264.63     21.72 o 
   3  13   2      129.17      142.68     10.06 o 
   4  13   2      102.66      104.67      9.61 o 
   5  13   2      344.56      312.80     12.18 o 
   6  13   2        5.73        5.71     12.55 o 
   7  13   2       49.79       58.87     20.15 o 
  -7  14   2       15.42       -1.43     16.67 o 
  -6  14   2      121.81      162.10     18.17 o 
  -5  14   2        0.33       11.76     13.43 o 
  -4  14   2      119.29      112.01     19.00 o 
  -3  14   2        0.45        8.80     26.02 o 
  -2  14   2        4.19       -3.49     14.07 o 
  -1  14   2       35.36       43.53     11.37 o 
   0  14   2      842.41      781.76     34.97 o 
   1  14   2       45.48       42.04     11.50 o 
   2  14   2        7.23        5.14     13.71 o 
   3  14   2        5.47       15.26     10.65 o 
   4  14   2        8.86       13.54     10.73 o 
   5  14   2       25.72       29.08     12.78 o 
   6  14   2        8.14       10.10     14.90 o 
  -6  15   2        2.05       -2.71     17.24 o 
  -5  15   2      183.44      208.52     18.04 o 
  -4  15   2       20.98       54.00     18.70 o 
  -3  15   2       87.74      116.36     15.59 o 
  -2  15   2       24.68       57.38     27.44 o 
  -1  15   2        5.37       24.17     12.30 o 
   0  15   2        9.69        7.29     11.13 o 
   1  15   2       64.89       78.94     15.88 o 
   2  15   2       42.28       80.14     13.00 o 
   3  15   2      429.05      405.76     12.62 o 
   4  15   2        2.60        9.20     11.92 o 
   5  15   2       99.37      112.05     12.03 o 
   6  15   2       72.28      102.66     17.97 o 
  -5  16   2      181.14      172.78     15.69 o 
  -4  16   2       14.40       21.02     13.61 o 
  -3  16   2       53.90       46.18     13.36 o 
  -2  16   2      138.60      162.51     13.70 o 
  -1  16   2      163.42      146.95     23.20 o 
   0  16   2      647.36      608.33     20.33 o 
   1  16   2      168.44      138.42     25.87 o 
   2  16   2        2.01        5.34     12.39 o 
   3  16   2        2.49        4.13     10.43 o 
   4  16   2      140.43      156.75     11.70 o 
   5  16   2      116.81      109.74     13.60 o 
  -4  17   2        1.73        2.36     17.68 o 
  -3  17   2        8.02        1.02     17.03 o 
  -2  17   2      404.05      464.76     20.98 o 
  -1  17   2        9.80       14.59     16.31 o 
   0  17   2       16.21      -11.43     13.81 o 
   1  17   2       26.04       32.92     28.39 o 
   2  17   2        7.02       10.81     13.84 o 
   3  17   2      226.19      250.29     14.29 o 
  -2  18   2        0.42       12.34     26.72 o 
  -1  18   2      188.11      184.89     24.62 o 
   0  18   2       18.68       24.93     15.21 o 
   1  18   2       39.69       39.16     15.95 o 
 -11   0   3       44.95       74.07     22.33 o 
  -9   0   3       12.23       -7.77     18.72 o 
  -7   0   3     1038.23      996.39     33.85 o 
  -5   0   3     3211.95     3281.78     44.07 o 
  -3   0   3      368.68      355.56     49.93 o 
  -1   0   3    30752.09    32557.80    172.58 o 
   1   0   3      126.64       80.25      9.64 o 
   3   0   3      476.37      497.34     15.83 o 
   5   0   3      134.37      127.36     10.39 o 
   7   0   3      554.12      592.95     19.19 o 
   9   0   3     1016.10     1021.16     24.62 o 
 -11   1   3       53.56       51.09     20.15 o 
 -10   1   3      780.10      776.94     20.90 o 
  -9   1   3       94.98       95.99     13.72 o 
  -8   1   3       50.13       53.72     11.21 o 
  -7   1   3      493.40      505.19     15.57 o 
  -6   1   3      253.71      247.15     12.61 o 
  -5   1   3       52.42       48.09      8.36 o 
  -4   1   3        4.14        5.62      6.30 o 
  -3   1   3     1131.55      988.31     21.01 o 
  -2   1   3    48021.63    53368.34   1545.47 o 
  -1   1   3     1897.91     2008.95     27.55 o 
   0   1   3     7728.96     8052.85     73.66 o 
   1   1   3     1399.92     1417.33     42.86 o 
   2   1   3     3311.45     3320.42     47.88 o 
   3   1   3        7.50        9.98      6.44 o 
   4   1   3       19.47       36.44      7.62 o 
   5   1   3      345.07      361.38     10.70 o 
   6   1   3       60.94       59.91      8.53 o 
   7   1   3      514.99      547.02     13.45 o 
   8   1   3       34.35       22.35      9.98 o 
   9   1   3      468.16      434.44     14.17 o 
  10   1   3       26.82       17.60     12.18 o 
 -11   2   3       31.69       38.95     17.64 o 
 -10   2   3        8.15        9.89     14.10 o 
  -9   2   3       26.84       33.20     12.17 o 
  -8   2   3      954.99      982.70     19.81 o 
  -7   2   3     1145.84     1203.39     23.04 o 
  -6   2   3     1998.73     2028.12     24.94 o 
  -5   2   3     2383.06     2320.24     27.75 o 
  -4   2   3       60.45       37.24      8.90 o 
  -3   2   3      676.02      617.16     18.54 o 
  -2   2   3     5207.60     4977.70     48.94 o 
  -1   2   3     8481.15     8267.05     95.77 o 
   0   2   3     2019.62     1920.56     32.69 o 
   1   2   3     2415.03     2543.17     74.94 o 
   2   2   3     4100.31     4163.50     40.63 o 
   3   2   3     5703.95     6233.62     69.65 o 
   4   2   3      381.55      383.43     11.10 o 
   5   2   3      345.15      388.33     10.78 o 
   6   2   3      123.37      157.66      9.37 o 
   7   2   3        4.10        4.63      9.37 o 
   8   2   3        7.74        5.53      9.72 o 
   9   2   3      201.34      235.20     28.36 o 
  10   2   3      149.99      126.25     16.04 o 
 -11   3   3      370.61      347.70     22.56 o 
 -10   3   3      342.39      371.28     19.69 o 
  -9   3   3      448.27      432.04     23.72 o 
  -8   3   3      268.17      282.39     14.92 o 
  -7   3   3      137.47      133.61     13.43 o 
  -6   3   3      831.30      853.99     20.49 o 
  -5   3   3     3418.16     3541.72    164.98 o 
  -4   3   3     1084.27     1071.55     31.50 o 
  -3   3   3      480.01      438.34     15.88 o 
  -2   3   3      627.88      529.82     15.98 o 
  -1   3   3      143.34      159.87      8.93 o 
   0   3   3       51.09       42.62      4.55 o 
   1   3   3     8292.85     8738.76     42.84 o 
   2   3   3      892.38      815.40     13.16 o 
   3   3   3     2761.95     2939.89     23.70 o 
   4   3   3       25.77       45.02      7.10 o 
   5   3   3      607.02      538.11     16.29 o 
   6   3   3      159.76      162.18      8.89 o 
   7   3   3      159.37      175.68     10.43 o 
   8   3   3        3.57       15.91      9.50 o 
   9   3   3      327.39      335.74     14.41 o 
  10   3   3        0.17        7.39     19.19 o 
 -11   4   3       39.44       48.92     15.54 o 
 -10   4   3       10.05       28.67     15.68 o 
  -9   4   3      202.90      165.58     16.71 o 
  -8   4   3      295.50      269.50     16.64 o 
  -7   4   3      147.37      145.08     17.53 o 
  -6   4   3     5964.12     6061.26     66.72 o 
  -5   4   3      511.87      532.76     20.09 o 
  -4   4   3      108.97      102.67     31.95 o 
  -3   4   3     1021.02     1071.79     34.85 o 
  -2   4   3      781.18      716.08     17.04 o 
  -1   4   3      207.56      201.33      9.45 o 
   0   4   3     2537.53     2413.33     23.92 o 
   1   4   3        0.48       12.72      4.76 o 
   2   4   3     6615.08     6916.61     35.41 o 
   3   4   3       16.36       14.72      6.62 o 
   4   4   3       25.51       37.68      6.93 o 
   5   4   3       98.48      115.16      7.71 o 
   6   4   3       19.66       17.24      8.26 o 
   7   4   3      153.60      173.44     10.84 o 
   8   4   3       18.12       23.15     10.70 o 
   9   4   3        3.96        5.24     11.01 o 
  10   4   3      198.77      208.62     18.57 o 
 -11   5   3       15.12       19.46     18.65 o 
 -10   5   3      157.99      133.04     16.73 o 
  -9   5   3      339.37      393.93     16.44 o 
  -8   5   3       45.06       42.62     14.76 o 
  -7   5   3      181.68      171.55     20.84 o 
  -6   5   3        2.78       27.32     16.41 o 
  -5   5   3       20.45       17.66     11.96 o 
  -4   5   3     3102.11     3266.47    118.95 o 
  -3   5   3      396.05      395.97     21.51 o 
  -2   5   3     1035.64      935.07     25.62 o 
  -1   5   3      787.25      750.31     20.65 o 
   0   5   3     1238.97     1419.26     20.46 o 
   1   5   3       44.02       65.37      6.52 o 
   2   5   3     1157.84     1244.22     21.98 o 
   3   5   3      590.04      646.99     12.36 o 
   4   5   3     1134.86     1294.87     16.42 o 
   5   5   3        1.34       -3.53      7.43 o 
   6   5   3       17.13       28.10      8.49 o 
   7   5   3        3.15       -1.41      9.56 o 
   8   5   3       68.20       77.01     11.95 o 
   9   5   3      113.76      128.36     14.09 o 
  10   5   3      128.95      131.37     26.45 o 
 -10   6   3        3.16        0.73     16.44 o 
  -9   6   3       77.02       80.83     13.82 o 
  -8   6   3      111.89      146.98     20.47 o 
  -7   6   3     2077.28     2118.13     39.06 o 
  -6   6   3     1024.50     1202.38     29.75 o 
  -5   6   3      741.01      730.42     24.79 o 
  -4   6   3     1349.76     1426.66     65.21 o 
  -3   6   3     2929.82     3055.01     48.35 o 
  -2   6   3      152.52      141.58     12.21 o 
  -1   6   3      326.77      272.25     13.10 o 
   0   6   3     3795.83     3960.93     32.30 o 
   1   6   3     2121.33     1946.49     29.59 o 
   2   6   3      223.71      191.89      8.76 o 
   3   6   3      950.74      990.30     15.50 o 
   4   6   3     2799.27     2929.98     52.85 o 
   5   6   3      519.42      507.97     12.73 o 
   6   6   3       47.23       44.62     10.69 o 
   7   6   3      462.09      451.97     14.91 o 
   8   6   3      317.17      327.18     15.61 o 
   9   6   3      168.68      189.86     20.69 o 
  10   6   3       46.79       53.17     25.45 o 
 -10   7   3      355.23      378.71     20.09 o 
  -9   7   3       41.78        0.32     23.66 o 
  -8   7   3       10.10       18.72     19.75 o 
  -7   7   3        1.59        7.73     18.84 o 
  -6   7   3       44.79       49.45     15.11 o 
  -5   7   3       33.34       -3.23     15.29 o 
  -4   7   3       99.58      142.78     14.29 o 
  -3   7   3      712.61      669.46     23.26 o 
  -2   7   3      557.10      638.80     19.55 o 
  -1   7   3       97.31      102.02     12.30 o 
   0   7   3     1009.25     1040.38     52.11 o 
   1   7   3      650.67      614.66     12.34 o 
   2   7   3     1229.70     1385.52     47.79 o 
   3   7   3      694.85      731.84     13.03 o 
   4   7   3      632.45      692.57     22.23 o 
   5   7   3       79.97       41.19     10.20 o 
   6   7   3      821.22      877.19     14.95 o 
   7   7   3      100.65      118.62     12.91 o 
   8   7   3       22.50       30.73     11.97 o 
   9   7   3        8.91       26.00     23.34 o 
 -10   8   3       33.67       45.76     18.35 o 
  -9   8   3       14.33       26.16     22.90 o 
  -8   8   3        0.76       -5.58     19.51 o 
  -7   8   3      501.51      596.74     25.28 o 
  -6   8   3      267.97      253.48     15.62 o 
  -5   8   3     1861.29     1923.91     34.46 o 
  -4   8   3       21.94       34.60      9.74 o 
  -3   8   3      256.50      267.51     21.16 o 
  -2   8   3      492.60      532.51     17.73 o 
  -1   8   3       10.78       20.76     10.59 o 
   0   8   3     1793.13     1788.46     25.54 o 
   1   8   3       37.78       26.44      8.40 o 
   2   8   3     3674.38     3940.36     57.20 o 
   3   8   3     2295.90     2507.70     20.97 o 
   4   8   3     2713.65     2560.15     79.31 o 
   5   8   3     1901.65     1912.85     42.94 o 
   6   8   3      788.87      700.45     23.39 o 
   7   8   3       65.32       58.79     10.93 o 
   8   8   3       88.95       62.94     14.68 o 
   9   8   3       90.18       69.06     17.72 o 
 -10   9   3      152.63      105.28     25.37 o 
  -9   9   3       22.33       32.38     23.58 o 
  -8   9   3       74.73       57.75     21.63 o 
  -7   9   3       50.32       50.42     19.48 o 
  -6   9   3      102.79       99.46     15.38 o 
  -5   9   3      331.56      363.05     19.29 o 
  -4   9   3      470.66      471.06     22.27 o 
  -3   9   3     1028.49     1036.61    109.34 o 
  -2   9   3       41.73       24.85     14.90 o 
  -1   9   3       80.73      117.73     10.13 o 
   0   9   3      456.15      540.44     16.09 o 
   1   9   3      166.91      198.37      9.62 o 
   2   9   3      136.92      193.14      8.18 o 
   3   9   3      294.04      308.05      9.97 o 
   4   9   3      204.24      222.95     12.01 o 
   5   9   3      412.21      397.44     13.67 o 
   6   9   3      899.70      951.53     18.01 o 
   7   9   3       11.63        2.60      9.94 o 
   8   9   3       63.60       42.40     19.55 o 
   9   9   3      162.46      216.66     26.53 o 
  -9  10   3       62.16       50.14     24.37 o 
  -8  10   3        7.33        1.15     13.94 o 
  -7  10   3      826.38      823.53     23.78 o 
  -6  10   3      955.24     1075.05     25.34 o 
  -5  10   3        3.62       12.17     10.85 o 
  -4  10   3        2.66       -5.27     13.07 o 
  -3  10   3        0.37       23.30     11.03 o 
  -2  10   3        0.19        3.27     10.87 o 
  -1  10   3       18.22       32.90     14.74 o 
   0  10   3      444.56      476.80     13.30 o 
   1  10   3     1255.38     1243.25     63.87 o 
   2  10   3      788.99      934.48     13.56 o 
   3  10   3        4.91       15.72      8.74 o 
   4  10   3       18.47       10.91      8.71 o 
   5  10   3      228.08      265.11     13.15 o 
   6  10   3      553.33      544.96     15.32 o 
   7  10   3        7.06       29.94     17.50 o 
   8  10   3       26.72       31.10     17.60 o 
  -9  11   3      329.46      266.33     28.53 o 
  -8  11   3       62.30       89.13     21.90 o 
  -7  11   3        0.76       20.23     20.75 o 
  -6  11   3        2.71       15.01     13.46 o 
  -5  11   3        6.58        8.72     14.68 o 
  -4  11   3      463.76      429.15     15.70 o 
  -3  11   3      350.12      420.11     16.67 o 
  -2  11   3      272.36      231.81     14.60 o 
  -1  11   3      492.99      487.83     20.74 o 
   0  11   3       65.59       71.10     12.31 o 
   1  11   3      196.08      147.82     12.44 o 
   2  11   3      188.34      228.59      8.61 o 
   3  11   3      375.38      351.65     11.97 o 
   4  11   3        0.57        7.91     10.04 o 
   5  11   3        5.50       18.50     15.05 o 
   6  11   3        7.52       10.85     14.77 o 
   7  11   3      203.22      200.56     17.93 o 
   8  11   3      134.05      117.11     25.45 o 
  -8  12   3       24.72       59.90     24.01 o 
  -7  12   3       11.03       13.04     19.15 o 
  -6  12   3      393.45      456.22     19.69 o 
  -5  12   3      272.76      315.71     15.43 o 
  -4  12   3       42.83       51.90     14.98 o 
  -3  12   3       87.98       67.30     15.20 o 
  -2  12   3       96.21      118.29     11.46 o 
  -1  12   3        1.18       -3.62     10.65 o 
   0  12   3        1.54        4.98     13.18 o 
   1  12   3      432.67      511.35     23.32 o 
   2  12   3       19.40       22.14      8.49 o 
   3  12   3      116.11      130.72     18.26 o 
   4  12   3        1.02        7.77     11.87 o 
   5  12   3      278.19      279.16     15.39 o 
   6  12   3      238.61      279.69     15.03 o 
   7  12   3       86.99      126.19     17.21 o 
  -8  13   3      108.15       95.19     20.19 o 
  -7  13   3       13.23       10.04     19.88 o 
  -6  13   3       45.50       35.06     18.18 o 
  -5  13   3      169.88      187.13     13.95 o 
  -4  13   3       33.80       18.06     13.94 o 
  -3  13   3      183.92      225.86     26.57 o 
  -2  13   3        1.31       18.22     17.02 o 
  -1  13   3       74.44       60.67     11.89 o 
   0  13   3      491.70      482.74     29.90 o 
   1  13   3        4.89       -2.33     12.82 o 
   2  13   3      162.34      197.04     10.15 o 
   3  13   3       42.09       35.29     10.45 o 
   4  13   3        0.27       -1.63     10.48 o 
   5  13   3       17.39       36.05     11.58 o 
   6  13   3      343.80      349.11     15.87 o 
   7  13   3        7.37       11.06     17.73 o 
  -7  14   3       79.28       76.55     21.52 o 
  -6  14   3       21.15       31.62     16.52 o 
  -5  14   3       67.32       59.35     17.61 o 
  -4  14   3      299.57      258.08     14.69 o 
  -3  14   3       98.85      113.87     15.63 o 
  -2  14   3      161.18      202.00     16.32 o 
  -1  14   3        6.50       -3.60     14.16 o 
   0  14   3      263.27      228.22     14.02 o 
   1  14   3       41.70       46.71     18.28 o 
   2  14   3      111.09      100.05      9.15 o 
   3  14   3       68.37       71.92     11.08 o 
   4  14   3        8.28       14.53     10.04 o 
   5  14   3      124.37      117.18     12.83 o 
   6  14   3        0.28        6.65     15.06 o 
  -6  15   3       46.10       53.63     14.39 o 
  -5  15   3       70.33       84.17     15.37 o 
  -4  15   3       84.74      126.01     17.12 o 
  -3  15   3      589.15      590.68     19.43 o 
  -2  15   3       82.90      116.17     15.64 o 
  -1  15   3       40.69       51.42     11.92 o 
   0  15   3      140.87      134.31     15.98 o 
   1  15   3       25.58        6.47     11.97 o 
   2  15   3        2.93        9.34     10.07 o 
   3  15   3        0.07        0.85     10.00 o 
   4  15   3       22.61       30.23     11.85 o 
   5  15   3        6.49       -8.80     12.63 o 
  -5  16   3       94.94      108.56     19.88 o 
  -4  16   3       44.98       51.73     17.06 o 
  -3  16   3        0.05        6.86     15.91 o 
  -2  16   3      335.10      291.07     17.33 o 
  -1  16   3        1.65        9.50     15.98 o 
   0  16   3       27.20       20.58     16.75 o 
   1  16   3      309.30      264.92     11.91 o 
   2  16   3      106.00      105.29     10.56 o 
   3  16   3        0.00       -1.21     10.23 o 
   4  16   3        0.01       11.25     11.56 o 
  -4  17   3       89.92      110.73     15.78 o 
  -3  17   3       30.75       34.03     14.58 o 
  -2  17   3        8.00       28.29     16.97 o 
  -1  17   3      287.48      295.25     25.60 o 
   0  17   3        5.34        6.94     16.46 o 
   1  17   3       88.71       80.07     12.60 o 
   2  17   3        0.58        4.79     10.35 o 
   3  17   3        7.57       22.20     13.37 o 
  -1  18   3        4.07       12.55     17.79 o 
   0  18   3       48.79       56.35     15.04 o 
 -10   0   4      362.86      347.83     24.44 o 
  -8   0   4      344.69      287.32     23.79 o 
  -6   0   4      162.75      163.98     13.10 o 
  -4   0   4    20766.01    20936.59    758.09 o 
  -2   0   4    10443.88    10015.52     62.16 o 
   0   0   4    30518.13    33566.68   1859.86 o 
   2   0   4     7371.18     7699.46     57.95 o 
   4   0   4      153.25      133.35     12.35 o 
   6   0   4      176.05      155.56     13.83 o 
   8   0   4      261.88      256.24     14.92 o 
  10   0   4      284.36      264.44     20.59 o 
 -11   1   4       85.58       95.16     17.19 o 
 -10   1   4       27.60       21.41     15.82 o 
  -9   1   4     1377.22     1379.96     21.71 o 
  -8   1   4       38.09       35.40      9.94 o 
  -7   1   4       54.84       54.12      8.53 o 
  -6   1   4       46.69       64.61      8.41 o 
  -5   1   4     1738.79     1834.74     33.62 o 
  -4   1   4      810.60      843.73     15.59 o 
  -3   1   4        0.13        5.77      3.73 o 
  -2   1   4     9434.42     9936.88     63.52 o 
  -1   1   4     1911.71     1699.39     55.65 o 
   0   1   4      244.55      178.87      8.23 o 
   1   1   4    16735.96    16561.35    290.10 o 
   2   1   4     4401.00     4423.58     42.18 o 
   3   1   4     2164.74     2131.58     21.14 o 
   4   1   4      282.91      264.70      9.86 o 
   5   1   4       20.10       19.88      7.47 o 
   6   1   4        0.02        8.72      8.35 o 
   7   1   4       98.64      136.53     12.80 o 
   8   1   4       99.97      103.69     10.81 o 
   9   1   4       60.14       53.51     11.92 o 
  10   1   4       10.95       10.75     12.85 o 
 -11   2   4        0.30       -3.11     24.33 o 
 -10   2   4      138.24      130.71     15.66 o 
  -9   2   4        1.00        4.26     11.66 o 
  -8   2   4      219.29      235.24     13.34 o 
  -7   2   4      984.43     1055.01     18.49 o 
  -6   2   4     1328.13     1278.28     31.00 o 
  -5   2   4     2358.71     2196.37     64.99 o 
  -4   2   4     2309.78     2195.80     31.01 o 
  -3   2   4      152.85      151.60      7.54 o 
  -2   2   4      359.11      347.54     10.25 o 
  -1   2   4      665.19      600.30     11.07 o 
   0   2   4     4557.14     4637.07    100.99 o 
   1   2   4      353.05      383.95     10.19 o 
   2   2   4      801.42      857.88     21.12 o 
   3   2   4      680.83      697.22     13.20 o 
   4   2   4      225.58      220.95      8.84 o 
   5   2   4       12.77       28.77      7.60 o 
   6   2   4      249.23      237.42     10.00 o 
   7   2   4      173.30      163.05     10.90 o 
   8   2   4      618.20      621.47     13.26 o 
   9   2   4      597.74      562.07     15.34 o 
  10   2   4       33.32       41.86     12.93 o 
 -11   3   4       14.63        4.74     18.04 o 
 -10   3   4      284.88      292.69     23.71 o 
  -9   3   4        1.00        4.05     14.66 o 
  -8   3   4     1408.47     1368.08     23.35 o 
  -7   3   4       36.42       45.77      9.71 o 
  -6   3   4      286.10      242.92     12.36 o 
  -5   3   4     2038.57     2109.25     46.54 o 
  -4   3   4      230.86      216.12     13.46 o 
  -3   3   4     2051.44     1856.86     26.48 o 
  -2   3   4     1591.39     1473.34     66.76 o 
  -1   3   4        6.20        1.77      4.02 o 
   0   3   4      507.12      516.13     10.06 o 
   1   3   4      341.70      248.00      7.72 o 
   2   3   4     7461.89     7790.44    131.50 o 
   3   3   4     1424.17     1509.12     17.48 o 
   4   3   4      799.32      945.33     13.71 o 
   5   3   4      236.88      210.84      9.07 o 
   6   3   4     1201.61     1302.44     16.79 o 
   7   3   4       81.82       86.57      9.60 o 
   8   3   4       57.26       63.72      9.93 o 
   9   3   4       14.36       27.97     10.36 o 
  10   3   4       87.23       90.48     13.29 o 
 -11   4   4        5.18        5.84     18.80 o 
 -10   4   4        3.98       -7.13     16.48 o 
  -9   4   4      254.45      263.91     17.19 o 
  -8   4   4       45.73       59.00     14.78 o 
  -7   4   4      551.77      534.22     23.31 o 
  -6   4   4      211.03      224.97     10.82 o 
  -5   4   4     4181.24     4343.97     42.32 o 
  -4   4   4      603.65      592.12     17.04 o 
  -3   4   4      473.64      492.80     15.19 o 
  -2   4   4       84.93       91.89      8.76 o 
  -1   4   4     2594.76     2357.18     50.04 o 
   0   4   4     1042.17     1118.72     19.61 o 
   1   4   4       52.28       42.53      5.51 o 
   2   4   4      402.59      404.29      9.61 o 
   3   4   4     4917.58     5111.99     44.00 o 
   4   4   4       39.61       32.25      6.56 o 
   5   4   4      155.32      165.24      8.13 o 
   6   4   4      347.61      309.04     10.01 o 
   7   4   4      517.00      516.41     12.75 o 
   8   4   4       12.04       23.25     11.24 o 
   9   4   4      545.47      528.70     14.45 o 
  10   4   4        8.59       14.37     11.98 o 
 -11   5   4       81.00       91.04     19.94 o 
 -10   5   4      325.50      333.84     29.97 o 
  -9   5   4     1540.67     1500.89     51.48 o 
  -8   5   4     1303.74     1385.22     24.78 o 
  -7   5   4        6.03       -2.09     13.46 o 
  -6   5   4       74.75       80.97      9.36 o 
  -5   5   4      482.62      400.06     20.90 o 
  -4   5   4     3901.94     3909.45     53.06 o 
  -3   5   4     1352.36     1251.96     20.96 o 
  -2   5   4      743.93      662.94     14.90 o 
  -1   5   4       77.65       36.51      6.79 o 
   0   5   4      331.64      307.61      9.08 o 
   1   5   4      828.88      812.12     13.50 o 
   2   5   4     2317.04     2520.89     38.11 o 
   3   5   4       91.76      150.45      8.49 o 
   4   5   4       62.95       62.23      6.12 o 
   5   5   4      202.58      196.08      9.17 o 
   6   5   4       87.23       79.07      8.69 o 
   7   5   4      777.32      781.33     15.59 o 
   8   5   4       84.58      102.13     10.80 o 
   9   5   4       12.32       10.36     11.03 o 
  10   5   4        5.53       15.89     26.00 o 
 -10   6   4       69.27       78.07     14.71 o 
  -9   6   4        2.51        1.21     16.36 o 
  -8   6   4       78.17      107.33     14.59 o 
  -7   6   4      587.30      642.70     18.65 o 
  -6   6   4     1976.83     1801.05     21.38 o 
  -4   6   4      721.43      729.45     28.39 o 
  -3   6   4        8.16       19.06      7.87 o 
  -2   6   4     6009.77     6093.88     50.15 o 
  -1   6   4     2179.06     2212.37     60.38 o 
   0   6   4      228.97      270.30     11.51 o 
   1   6   4     6415.43     6610.49     34.51 o 
   2   6   4       39.70       64.71     11.07 o 
   3   6   4      377.76      392.90     11.50 o 
   4   6   4       51.07       56.10      8.26 o 
   5   6   4       12.65       28.60      7.43 o 
   6   6   4      347.02      367.85     10.85 o 
   7   6   4      387.62      332.89     11.56 o 
   8   6   4      170.78      181.16     13.08 o 
   9   6   4       38.95       34.51     14.75 o 
 -10   7   4       40.52       30.15     17.67 o 
  -9   7   4      546.72      497.78     25.06 o 
  -8   7   4      119.75      145.63     15.67 o 
  -7   7   4      759.93      888.58     27.21 o 
  -6   7   4      948.44      872.15     23.79 o 
  -5   7   4        4.74       17.96     13.86 o 
  -4   7   4     1438.75     1467.00     35.15 o 
  -3   7   4       19.93       22.29     10.66 o 
  -2   7   4       47.29       52.79      7.29 o 
  -1   7   4      893.38      876.88     15.43 o 
   0   7   4      426.02      517.90     14.53 o 
   1   7   4      505.13      594.71     12.02 o 
   2   7   4      770.30      778.46     20.71 o 
   3   7   4      184.61      131.29      9.01 o 
   4   7   4      420.41      475.38     12.56 o 
   5   7   4       25.18       44.50      9.62 o 
   6   7   4       19.34       19.40      9.30 o 
   7   7   4        0.29       -5.90     11.82 o 
   8   7   4      141.65      133.96     14.15 o 
   9   7   4      137.41      140.43     13.80 o 
 -10   8   4       11.74       10.97     14.55 o 
  -9   8   4       55.45       40.57     13.78 o 
  -8   8   4      218.93      183.93     25.58 o 
  -7   8   4       20.28       -9.92     13.54 o 
  -6   8   4      359.17      394.23     17.94 o 
  -5   8   4      950.13      931.00     24.37 o 
  -4   8   4      460.85      560.48     30.07 o 
  -3   8   4     1738.99     1681.70     89.32 o 
  -2   8   4     1004.39      970.72     21.75 o 
  -1   8   4      377.86      281.38     10.07 o 
   0   8   4        1.17       -0.92      8.40 o 
   1   8   4      635.77      699.65     14.19 o 
   2   8   4      192.79      183.00      8.60 o 
   3   8   4      106.95      129.14     10.41 o 
   4   8   4      182.10      233.70     10.84 o 
   5   8   4      840.19      884.20     29.59 o 
   6   8   4      367.09      314.47     12.42 o 
   7   8   4       23.07       12.97     12.16 o 
   8   8   4      128.36      117.34     15.13 o 
   9   8   4        7.83       17.76     16.84 o 
  -9   9   4        4.08       16.59     22.14 o 
  -8   9   4      297.96      293.83     25.38 o 
  -7   9   4       55.27       68.48     13.89 o 
  -6   9   4        9.60       32.77     19.75 o 
  -5   9   4      134.29      102.48     12.42 o 
  -4   9   4      871.50      795.72     33.57 o 
  -3   9   4      241.63      237.46     14.43 o 
  -2   9   4     1576.49     1655.10     26.66 o 
  -1   9   4       98.74      123.08      7.94 o 
   0   9   4      752.33      895.16     14.20 o 
   1   9   4      517.99      553.15     10.68 o 
   2   9   4      379.35      323.87      9.21 o 
   3   9   4     2070.66     2039.30     25.28 o 
   4   9   4        0.69       -3.19     11.22 o 
   5   9   4     1745.22     1765.79     30.78 o 
   6   9   4      107.82      117.16     10.46 o 
   7   9   4       40.67       39.90     12.12 o 
   8   9   4       55.58       50.60     12.75 o 
  -9  10   4        2.52       15.77     14.38 o 
  -8  10   4      320.90      317.07     19.13 o 
  -7  10   4       36.13       40.68     17.44 o 
  -6  10   4       88.06       82.73     21.35 o 
  -5  10   4     1964.13     1742.18    189.48 o 
  -4  10   4       21.38       31.30     13.75 o 
  -3  10   4       15.52       51.25     16.65 o 
  -2  10   4       48.57       31.16     12.32 o 
  -1  10   4        8.53        8.42      8.74 o 
   0  10   4       37.56       17.64      6.84 o 
   1  10   4      515.42      535.03     21.21 o 
   2  10   4       29.58        9.10      7.60 o 
   3  10   4       10.80       11.71      8.30 o 
   4  10   4        6.26       27.54      9.52 o 
   5  10   4      198.66      225.04     12.97 o 
   6  10   4        0.37       12.26     12.55 o 
   7  10   4      118.13      131.61     14.37 o 
   8  10   4       64.89       54.96     15.75 o 
  -9  11   4        7.07      -15.41     15.41 o 
  -8  11   4      230.23      260.95     19.92 o 
  -7  11   4       23.76       31.86     20.59 o 
  -6  11   4       42.10       62.13     15.45 o 
  -5  11   4       54.85       47.85     12.28 o 
  -4  11   4      150.49      134.03     21.39 o 
  -3  11   4      239.76      245.71     13.82 o 
  -2  11   4      152.85      149.23     20.92 o 
  -1  11   4      204.06      213.60     13.08 o 
   0  11   4       20.02       22.47      8.17 o 
   1  11   4       20.00        5.81      7.91 o 
   2  11   4       57.18       31.38      9.16 o 
   3  11   4        0.60       -0.23      8.53 o 
   4  11   4     1120.25     1062.69     21.06 o 
   5  11   4        5.79       17.00      8.93 o 
   6  11   4       29.57       31.28     10.74 o 
   7  11   4       17.44       21.58     17.73 o 
   8  11   4        5.36       15.82     15.17 o 
  -8  12   4       27.88       31.78     24.37 o 
  -7  12   4       15.85       23.34     15.53 o 
  -6  12   4      306.63      333.44     23.03 o 
  -5  12   4      124.00      118.75     13.65 o 
  -4  12   4     1452.64     1348.25     62.31 o 
  -3  12   4      145.84      149.80     15.32 o 
  -2  12   4       72.81       71.41     15.33 o 
  -1  12   4     1560.86     1488.17     34.54 o 
   0  12   4     1421.56     1313.80     36.58 o 
   1  12   4      255.16      243.09     10.01 o 
   2  12   4      181.78      255.65     12.31 o 
   3  12   4        0.38        6.88      8.03 o 
   4  12   4       17.46       18.86      8.95 o 
   5  12   4       62.99       39.20     12.37 o 
   6  12   4       26.22       29.04     16.50 o 
   7  12   4        2.78       19.08     19.86 o 
  -8  13   4       44.07       73.92     28.20 o 
  -7  13   4       39.31       46.64     17.05 o 
  -6  13   4        0.58       11.62     16.93 o 
  -5  13   4       22.17       13.49     15.10 o 
  -4  13   4      257.82      315.25     16.58 o 
  -3  13   4       11.07       15.71     13.95 o 
  -2  13   4       57.84       77.82     11.85 o 
  -1  13   4     1046.73      943.55     29.74 o 
   0  13   4     1114.33     1070.46     18.59 o 
   1  13   4       84.71       96.80     10.69 o 
   2  13   4       13.20       17.35      9.45 o 
   3  13   4       67.81       69.98      9.57 o 
   4  13   4      168.48      154.04     12.68 o 
   5  13   4        9.39       25.57     16.22 o 
   6  13   4       36.33       46.95     14.58 o 
   7  13   4       45.18       46.52     17.24 o 
  -7  14   4       26.62       40.58     24.53 o 
  -6  14   4      212.14      204.91     15.36 o 
  -5  14   4      146.50      116.44     14.35 o 
  -4  14   4        0.57      -16.11     16.11 o 
  -3  14   4      247.05      234.96     16.41 o 
  -2  14   4       99.81      145.76     15.74 o 
  -1  14   4      250.45      267.94     15.90 o 
   0  14   4        9.63        4.47      8.69 o 
   1  14   4       19.33       30.55     10.24 o 
   2  14   4        6.30       23.25     12.23 o 
   3  14   4      159.38      152.66     11.07 o 
   4  14   4        9.90       28.11     11.04 o 
   5  14   4       10.18        9.02     14.35 o 
   6  14   4        2.59       12.77     12.74 o 
  -6  15   4       48.72       43.00     18.64 o 
  -5  15   4      143.76      120.23     19.44 o 
  -4  15   4       96.14      125.58     22.19 o 
  -3  15   4        9.55       25.28     12.78 o 
  -2  15   4        1.12        1.90     12.32 o 
  -1  15   4      118.69      118.47     23.62 o 
   0  15   4       81.17       79.17     13.36 o 
   1  15   4      130.14      110.23     10.94 o 
   2  15   4        0.25        2.13      9.95 o 
   3  15   4       16.68       21.74     11.34 o 
   4  15   4      115.58      136.42     13.36 o 
   5  15   4       23.01       42.77     14.77 o 
  -5  16   4       32.73       45.37     17.54 o 
  -4  16   4       43.50       49.87     14.26 o 
  -3  16   4       17.31       30.01     13.49 o 
  -2  16   4       15.00       37.02     13.19 o 
  -1  16   4       64.18       44.39     16.26 o 
   0  16   4      101.25       81.64     10.93 o 
   1  16   4        5.51        1.27     11.36 o 
   2  16   4       26.05       31.70     11.78 o 
   3  16   4      422.84      429.41     16.85 o 
   4  16   4       15.68       23.37     11.26 o 
  -3  17   4       89.68       70.34     14.53 o 
  -2  17   4       48.30       54.10     15.41 o 
  -1  17   4        9.17        5.73     11.32 o 
   0  17   4       89.03       80.27     12.85 o 
   1  17   4      103.85      100.14     14.22 o 
   2  17   4      118.30      139.47     12.59 o 
 -11   0   5      994.70     1009.46     45.04 o 
  -9   0   5       63.15       77.50     14.95 o 
  -7   0   5      160.26      168.83     18.29 o 
  -5   0   5       82.87       90.38     15.50 o 
  -3   0   5     1430.96     1629.19     39.01 o 
  -1   0   5    18509.36    17694.88     92.44 o 
   1   0   5     9191.37    10245.01    298.15 o 
   3   0   5     1551.03     1561.54     42.90 o 
   5   0   5        0.42        0.28     10.49 o 
   7   0   5      570.34      551.73     17.35 o 
   9   0   5      171.48      177.80     15.36 o 
 -11   1   5        0.29       -6.98     14.47 o 
 -10   1   5        0.08        4.75     12.78 o 
  -9   1   5      840.40      885.32     19.15 o 
  -8   1   5      860.38      945.31     18.03 o 
  -7   1   5       17.88       23.51      7.68 o 
  -6   1   5     1146.93     1264.52     31.79 o 
  -5   1   5      271.78      274.18      9.83 o 
  -4   1   5     2332.20     2179.34     22.61 o 
  -3   1   5     3488.67     3541.53     45.56 o 
  -2   1   5        6.18        0.77      4.74 o 
  -1   1   5       84.62       73.06      6.32 o 
   0   1   5      300.21      302.27      8.81 o 
   1   1   5     1301.67     1407.83     17.29 o 
   2   1   5     2360.39     2122.00     20.11 o 
   3   1   5       78.81       88.55      8.27 o 
   4   1   5        1.74        0.58      5.42 o 
   5   1   5      251.66      277.01      9.31 o 
   6   1   5       73.42       80.52      8.22 o 
   7   1   5      193.12      197.51     11.27 o 
   8   1   5       37.19       24.97     10.87 o 
   9   1   5      120.56      160.69     11.41 o 
  10   1   5      254.52      253.48     14.73 o 
 -11   2   5      105.07       93.98     18.47 o 
 -10   2   5       49.38       35.32     14.66 o 
  -9   2   5       72.09       83.86     12.39 o 
  -8   2   5        0.20        4.65     10.47 o 
  -7   2   5        0.79        2.26      8.93 o 
  -6   2   5     1359.57     1538.51     28.72 o 
  -5   2   5     2712.30     2578.97     59.32 o 
  -4   2   5     3131.28     3191.47     44.21 o 
  -3   2   5      219.21      221.51      8.20 o 
  -2   2   5     3341.42     3075.14     39.20 o 
  -1   2   5       99.24       84.79      5.42 o 
   0   2   5     6523.04     6866.05     45.23 o 
   1   2   5     5764.49     5935.18     78.55 o 
   2   2   5     5294.85     5543.10     61.76 o 
   3   2   5        2.58       13.32      7.48 o 
   4   2   5     1121.60     1125.85     14.97 o 
   5   2   5     1383.92     1454.05     31.80 o 
   6   2   5      668.58      679.09     13.67 o 
   7   2   5      148.97      149.18     10.59 o 
   8   2   5      181.51      183.89     10.43 o 
   9   2   5      116.19      119.32     12.56 o 
  10   2   5       25.03       19.37     12.74 o 
 -11   3   5       12.12       12.26     17.80 o 
 -10   3   5        4.46       -0.69     15.92 o 
  -9   3   5       52.58       73.92     15.27 o 
  -8   3   5      152.07      148.49     13.95 o 
  -7   3   5       35.87       26.08      9.17 o 
  -6   3   5        1.92       12.70      9.71 o 
  -5   3   5      637.95      606.38     28.69 o 
  -4   3   5       21.78       14.27      8.15 o 
  -3   3   5      608.83      636.02     14.59 o 
  -2   3   5       54.45       39.50      6.07 o 
  -1   3   5      917.22      813.80     16.60 o 
   0   3   5     1580.78     1697.99     30.24 o 
   1   3   5      772.68      709.34     11.07 o 
   2   3   5      480.58      560.34     10.52 o 
   3   3   5     1924.71     1920.26     18.35 o 
   4   3   5        4.66       12.66      6.28 o 
   5   3   5        5.79       14.17      8.32 o 
   6   3   5       44.03       63.09      9.52 o 
   7   3   5     1501.19     1590.85     18.60 o 
   8   3   5        5.94        3.46      9.15 o 
   9   3   5      131.30      129.28     10.00 o 
 -11   4   5       37.11       35.87     18.40 o 
 -10   4   5       51.64       50.63     17.40 o 
  -9   4   5      758.71      772.91     22.07 o 
  -8   4   5        2.17        6.91     18.84 o 
  -7   4   5      291.87      289.78     15.53 o 
  -6   4   5      393.03      360.81     15.23 o 
  -5   4   5       58.77       36.96     10.15 o 
  -4   4   5     2170.40     2020.11     37.48 o 
  -3   4   5       33.75       20.15      7.33 o 
  -2   4   5     1027.60     1090.33     15.35 o 
  -1   4   5      652.62      573.73     10.38 o 
   0   4   5      192.35      213.29      7.36 o 
   1   4   5        1.14        8.02      5.88 o 
   2   4   5       67.28       47.06      6.04 o 
   3   4   5      721.47      701.92     11.02 o 
   4   4   5        0.80        2.26      5.31 o 
   5   4   5     1002.88     1012.38     13.28 o 
   6   4   5     3584.19     3391.54     29.13 o 
   7   4   5        5.12        2.44      8.73 o 
   8   4   5      330.65      336.81     11.90 o 
   9   4   5       83.37       70.78     12.42 o 
 -10   5   5       17.63       18.81     16.73 o 
  -9   5   5       19.32       14.49     21.92 o 
  -8   5   5     1611.28     1538.39     25.38 o 
  -7   5   5       13.49       15.50     10.26 o 
  -6   5   5      104.31      116.83     13.82 o 
  -5   5   5      109.18      120.26     11.84 o 
  -4   5   5      101.71      102.88     10.93 o 
  -3   5   5      127.77       84.14      8.14 o 
  -2   5   5      423.54      425.05     10.56 o 
  -1   5   5        0.15        6.74      5.98 o 
   0   5   5      397.31      287.29      8.79 o 
   1   5   5     1303.86     1484.19     16.82 o 
   2   5   5      173.45      140.08      7.30 o 
   3   5   5      882.49      892.92     13.34 o 
   4   5   5      698.59      726.90     11.40 o 
   5   5   5     1619.45     1612.76     24.82 o 
   6   5   5      507.96      581.90     11.77 o 
   7   5   5      146.10      169.19     14.80 o 
   8   5   5       16.15       10.26     11.39 o 
   9   5   5      146.64      143.77     15.22 o 
 -10   6   5        0.83      -10.80     13.48 o 
  -9   6   5      318.93      321.55     19.21 o 
  -8   6   5       81.95       95.63     17.13 o 
  -7   6   5      124.22       99.01     12.48 o 
  -6   6   5      709.22      671.07     22.64 o 
  -5   6   5      136.22       97.56     12.50 o 
  -4   6   5       46.70       60.31      8.88 o 
  -3   6   5        5.97        3.14      8.14 o 
  -2   6   5      281.08      299.62     12.44 o 
  -1   6   5       10.38       17.55      6.31 o 
   0   6   5      611.00      607.42     17.28 o 
   1   6   5      216.53      254.20     10.35 o 
   2   6   5     1431.87     1482.20     19.82 o 
   3   6   5     1856.06     1661.96     62.38 o 
   4   6   5       16.39       20.75      9.31 o 
   5   6   5        7.23        9.73      7.33 o 
   6   6   5       37.22       44.50     10.12 o 
   7   6   5      529.76      535.52     13.56 o 
   8   6   5        9.80       19.54     10.75 o 
   9   6   5        2.72       24.78     12.88 o 
 -10   7   5       64.30       59.62     14.91 o 
  -9   7   5      350.36      355.04     19.06 o 
  -8   7   5     1220.47     1166.80     57.27 o 
  -7   7   5       84.30       86.72     10.93 o 
  -6   7   5      221.15      239.39     10.99 o 
  -5   7   5       69.97       98.99     12.25 o 
  -4   7   5      458.99      417.64     12.84 o 
  -3   7   5      446.86      424.34     12.34 o 
  -2   7   5       84.69       76.39      7.41 o 
  -1   7   5     2936.32     2865.77     60.07 o 
   0   7   5      140.28      103.79      7.83 o 
   1   7   5      834.61      953.82     16.20 o 
   2   7   5      255.08      274.55     12.71 o 
   3   7   5      645.97      710.44     18.34 o 
   4   7   5      620.16      590.34     15.36 o 
   5   7   5      339.33      317.48     10.97 o 
   6   7   5      474.54      473.53     13.57 o 
   7   7   5       40.04       71.24     10.75 o 
   8   7   5        0.09       -6.81     14.65 o 
   9   7   5       19.30       17.18     13.89 o 
 -10   8   5        0.82       10.31     17.93 o 
  -9   8   5      399.68      386.07     16.58 o 
  -8   8   5       31.26       26.14     13.02 o 
  -7   8   5        4.61       23.45     12.62 o 
  -6   8   5       95.40       62.21     12.76 o 
  -5   8   5      737.38      664.04     36.95 o 
  -4   8   5      950.94     1038.06     18.95 o 
  -3   8   5        0.92        8.15      8.71 o 
  -2   8   5      457.25      388.90     10.95 o 
  -1   8   5      866.87      898.31     20.22 o 
   0   8   5      152.86      182.02      7.89 o 
   1   8   5       54.41       26.20      6.98 o 
   2   8   5      670.42      700.46     15.32 o 
   3   8   5      511.68      464.36     26.98 o 
   4   8   5     2495.97     2390.37     36.90 o 
   5   8   5     1303.97     1294.75     41.29 o 
   6   8   5      405.07      352.82     28.55 o 
   7   8   5       39.46       28.30     10.80 o 
   8   8   5       19.64       36.22     13.63 o 
  -9   9   5      514.12      438.53     27.50 o 
  -8   9   5       20.66       17.23     15.17 o 
  -7   9   5     1997.99     1913.59     31.08 o 
  -6   9   5      137.46      173.72     25.08 o 
  -5   9   5       11.04        5.83     10.50 o 
  -4   9   5      411.25      361.66     12.37 o 
  -3   9   5        9.39       19.79      8.01 o 
  -2   9   5      964.76     1063.20     34.77 o 
  -1   9   5     1342.51     1328.81     17.53 o 
   0   9   5      204.10      232.46      8.44 o 
   1   9   5       53.86       62.50      6.40 o 
   2   9   5      123.99      145.73      9.50 o 
   3   9   5     1115.52     1055.89     16.56 o 
   4   9   5      282.50      317.51     14.24 o 
   5   9   5      232.36      224.62     12.32 o 
   6   9   5       48.67       33.97     10.51 o 
   7   9   5       19.86       37.18     13.31 o 
   8   9   5       10.50        3.01     13.15 o 
  -9  10   5      171.77      173.38     19.64 o 
  -8  10   5       12.47       35.51     13.11 o 
  -7  10   5        8.60       -6.61     11.75 o 
  -6  10   5      575.77      526.33     17.77 o 
  -5  10   5        6.89       10.14     11.20 o 
  -4  10   5      745.05      790.92     50.05 o 
  -3  10   5       59.83       50.67     10.38 o 
  -2  10   5        3.20        2.65      9.64 o 
  -1  10   5        0.01        7.76      7.63 o 
   0  10   5        0.04        2.05      6.95 o 
   1  10   5      209.38      207.22      8.17 o 
   2  10   5      867.52      814.05     20.01 o 
   3  10   5        0.17        6.61      8.32 o 
   4  10   5      140.00      131.51     12.32 o 
   5  10   5       15.59       15.26     10.09 o 
   6  10   5        2.50       15.33     12.06 o 
   7  10   5       29.15       15.46     12.47 o 
   8  10   5        6.99      -12.82     12.82 o 
  -9  11   5       46.89       38.49     16.05 o 
  -8  11   5       59.39       42.98     16.89 o 
  -7  11   5      294.85      330.38     13.31 o 
  -6  11   5        0.41       -2.73     11.51 o 
  -5  11   5      194.73      225.01     13.03 o 
  -4  11   5      308.07      320.42     21.02 o 
  -3  11   5     1001.97      958.57     36.91 o 
  -2  11   5      112.63      129.90     10.20 o 
  -1  11   5      814.11      814.92     25.09 o 
   0  11   5      139.04      154.55     11.03 o 
   1  11   5      456.61      431.33     10.80 o 
   2  11   5      140.10      114.12      7.36 o 
   3  11   5      465.96      376.21     10.95 o 
   4  11   5       39.13       51.77     10.16 o 
   5  11   5      373.36      355.67     12.75 o 
   6  11   5       40.65       53.57     10.07 o 
   7  11   5       74.62       80.45     12.94 o 
  -8  12   5      251.75      250.45     16.48 o 
  -7  12   5       72.86       74.86     19.02 o 
  -6  12   5        3.01        1.72     11.24 o 
  -5  12   5      304.51      259.98     15.61 o 
  -4  12   5       36.71       26.64     14.09 o 
  -3  12   5     1453.74     1411.08     76.29 o 
  -2  12   5      409.75      439.90     14.55 o 
  -1  12   5      755.72      730.98     15.69 o 
   0  12   5      414.07      419.93     10.38 o 
   1  12   5        8.88       15.11      8.66 o 
   2  12   5      592.87      564.44     17.65 o 
   3  12   5      909.45      842.88     28.32 o 
   4  12   5       18.23       35.29     11.98 o 
   5  12   5        1.52       -2.77     12.64 o 
   6  12   5        2.06       11.64     13.45 o 
   7  12   5       52.81       77.84     11.63 o 
  -7  13   5      327.72      311.57     15.76 o 
  -6  13   5        2.16       -8.51     10.60 o 
  -5  13   5      125.05      113.93     13.40 o 
  -4  13   5        1.28       14.76     14.23 o 
  -3  13   5      751.47      822.16     24.61 o 
  -2  13   5        8.34       18.98     14.40 o 
  -1  13   5       35.04       53.89     14.12 o 
   0  13   5      504.34      520.14     11.09 o 
   1  13   5        0.25       -4.22      9.13 o 
   2  13   5      164.27      140.68     10.74 o 
   3  13   5        5.42       13.43     10.86 o 
   4  13   5        0.12       -2.01     10.94 o 
   5  13   5      139.18      175.24     13.05 o 
   6  13   5       55.35       73.70     15.45 o 
  -7  14   5        1.18       -4.90     12.57 o 
  -6  14   5        0.02      -11.59     11.59 o 
  -5  14   5      280.79      255.99     14.11 o 
  -4  14   5       21.34       14.57      9.98 o 
  -3  14   5       34.08       37.74     10.81 o 
  -2  14   5      212.92      217.47     13.30 o 
  -1  14   5        9.12       10.84     14.02 o 
   0  14   5      154.14      151.02      9.71 o 
   1  14   5     1012.17      917.73     29.02 o 
   2  14   5       17.21       23.96      8.38 o 
   3  14   5      500.43      464.94     12.59 o 
   4  14   5      227.76      222.65     15.38 o 
   5  14   5        6.25        8.98     18.87 o 
  -6  15   5        3.96       17.28     15.26 o 
  -5  15   5       59.92       61.84     12.65 o 
  -4  15   5        8.29       20.01     11.89 o 
  -3  15   5      258.13      285.14     15.08 o 
  -2  15   5      979.13      855.16     16.12 o 
  -1  15   5        5.42       11.50     12.20 o 
   0  15   5        1.48        9.15     10.41 o 
   1  15   5       84.29      103.36     13.92 o 
   2  15   5       73.24       57.35     13.33 o 
   3  15   5       72.48       55.05     14.01 o 
   4  15   5       79.54       84.57     15.40 o 
   5  15   5       25.70       35.36     26.01 o 
  -5  16   5      103.96      102.80     16.32 o 
  -4  16   5      248.97      230.67     13.95 o 
  -3  16   5        9.53       15.46     13.58 o 
  -2  16   5        5.39       34.55     13.97 o 
  -1  16   5       40.81       47.88      9.62 o 
   0  16   5      152.54      151.30     12.17 o 
   1  16   5       42.87       55.29     11.86 o 
   2  16   5       44.90       55.25     11.15 o 
   3  16   5        6.50       15.09     10.29 o 
  -3  17   5       60.89       65.59     12.43 o 
  -2  17   5      318.48      289.13     13.45 o 
  -1  17   5       84.85      103.96     21.90 o 
   0  17   5       38.97       45.19      9.79 o 
   1  17   5        0.32       15.23     10.23 o 
   2  17   5       36.37       40.82     10.75 o 
 -10   0   6        1.79       -0.83     17.87 o 
  -8   0   6      929.64      896.54     24.97 o 
  -6   0   6      759.51      733.13     29.45 o 
  -4   0   6     6051.60     6587.12    240.42 o 
  -2   0   6     2329.52     2551.63     91.85 o 
   0   0   6    21286.92    22290.13    652.94 o 
   2   0   6     2900.19     2935.47     31.33 o 
   4   0   6      443.05      451.23     15.23 o 
   6   0   6      259.42      204.40     15.68 o 
   8   0   6      179.95      181.99     20.32 o 
 -11   1   6        8.73       16.43     14.87 o 
 -10   1   6        4.95        5.74     12.59 o 
  -9   1   6       49.48       61.53     11.43 o 
  -8   1   6      720.88      802.06     16.62 o 
  -7   1   6      429.15      527.74     18.92 o 
  -6   1   6      376.09      415.85     16.87 o 
  -5   1   6      944.54      920.74     17.14 o 
  -4   1   6      420.10      466.82     11.86 o 
  -3   1   6     1410.72     1598.21     35.89 o 
  -2   1   6     1832.51     1971.67     24.17 o 
  -1   1   6     3850.58     3531.09     45.33 o 
   0   1   6     4315.61     4241.73     26.91 o 
   1   1   6      548.34      547.36     16.82 o 
   2   1   6      923.27      968.19     13.68 o 
   3   1   6     1049.60     1030.31     20.78 o 
   4   1   6       42.90       59.70      6.76 o 
   5   1   6        4.07        6.69      6.37 o 
   6   1   6      193.87      202.03      8.92 o 
   7   1   6      561.68      554.53     12.69 o 
   8   1   6       44.20       38.92     10.09 o 
   9   1   6       68.44       62.94     12.24 o 
 -11   2   6      314.76      336.64     20.98 o 
 -10   2   6       94.42       89.28     15.36 o 
  -9   2   6      202.29      187.24     14.49 o 
  -8   2   6        1.06       -2.47      8.55 o 
  -7   2   6      200.15      226.41     11.90 o 
  -6   2   6      149.74      142.87      9.39 o 
  -5   2   6        0.60       -0.14      6.25 o 
  -4   2   6     3939.96     3982.56     44.85 o 
  -3   2   6     1210.89     1336.77     17.10 o 
  -2   2   6      180.65      199.91      7.66 o 
  -1   2   6     5962.04     6082.17     29.59 o 
   0   2   6      134.72      109.21      7.10 o 
   1   2   6      178.65      180.75      8.76 o 
   2   2   6      321.02      309.38     11.12 o 
   3   2   6      780.06      742.75     11.52 o 
   4   2   6       99.66      117.92      8.24 o 
   5   2   6     1495.02     1565.77     33.45 o 
   6   2   6      660.22      596.89     12.08 o 
   7   2   6      445.51      434.62     11.39 o 
   8   2   6       26.40       21.61     11.51 o 
   9   2   6      120.52      115.93     13.12 o 
 -11   3   6        3.88        7.34     19.53 o 
 -10   3   6        2.54       11.15     11.55 o 
  -9   3   6       10.86       23.61     12.20 o 
  -8   3   6      901.88      914.92     15.90 o 
  -7   3   6      464.06      439.18     15.24 o 
  -6   3   6      299.68      307.33     10.16 o 
  -5   3   6      118.00      128.27      8.57 o 
  -4   3   6     1382.66     1561.29     50.87 o 
  -3   3   6       26.44       29.74      5.76 o 
  -2   3   6      202.83      265.51      9.60 o 
  -1   3   6     2542.26     2672.03     50.45 o 
   0   3   6    11567.86    12199.35    147.04 o 
   1   3   6      906.12      946.52     12.76 o 
   2   3   6       55.47       58.23      5.66 o 
   3   3   6      599.48      586.74     11.43 o 
   4   3   6      972.13     1061.68     13.85 o 
   5   3   6       77.65       66.58      7.72 o 
   6   3   6      528.08      488.80     12.03 o 
   7   3   6       86.03       86.44      8.87 o 
   8   3   6      142.90      135.15     10.21 o 
   9   3   6      124.50      123.37     11.15 o 
 -11   4   6      132.22      140.62     19.91 o 
 -10   4   6       49.16       50.96     14.02 o 
  -9   4   6        0.40        8.40     12.40 o 
  -8   4   6       29.45       22.06     14.39 o 
  -7   4   6      298.88      311.05     16.06 o 
  -6   4   6      439.98      474.25     14.14 o 
  -5   4   6       14.70        7.53      7.82 o 
  -4   4   6       54.29       71.56      7.40 o 
  -3   4   6     2006.60     1939.29     51.01 o 
  -2   4   6      220.55      233.69      7.53 o 
  -1   4   6     4031.11     4383.83    103.44 o 
   0   4   6      998.44     1205.30     33.64 o 
   1   4   6      330.61      273.27      8.14 o 
   2   4   6      122.05      113.67      7.41 o 
   3   4   6     1236.46     1120.50     13.26 o 
   4   4   6      262.01      251.68      8.06 o 
   5   4   6      401.00      387.54     10.12 o 
   6   4   6      439.86      405.18     11.64 o 
   7   4   6      945.18      916.00     13.84 o 
   8   4   6       39.54       51.14     10.05 o 
   9   4   6        0.04        7.21     10.79 o 
 -10   5   6       28.40       13.44     17.36 o 
  -9   5   6        7.41       16.99     13.31 o 
  -8   5   6      633.15      607.49     43.03 o 
  -7   5   6       28.24       26.48     14.59 o 
  -6   5   6      224.59      197.58     12.85 o 
  -5   5   6      262.76      262.28     11.40 o 
  -4   5   6      131.32      142.81      7.84 o 
  -3   5   6        8.73        8.78      6.67 o 
  -2   5   6     1128.92     1174.00     20.25 o 
  -1   5   6      716.92      819.84     18.02 o 
   0   5   6     1348.03     1238.85     18.95 o 
   1   5   6      704.15      787.83     11.38 o 
   2   5   6      127.91      146.91      7.65 o 
   3   5   6      110.10       95.37      6.41 o 
   4   5   6      505.07      492.55      9.85 o 
   5   5   6       91.41      105.83      9.27 o 
   6   5   6       51.62       57.15      9.57 o 
   7   5   6       18.46       22.39      9.92 o 
   8   5   6       88.12      111.35     11.85 o 
   9   5   6        0.69        6.08     12.61 o 
 -10   6   6       19.84       23.87     14.62 o 
  -9   6   6       71.97       72.41     19.79 o 
  -8   6   6        6.44       -1.95     10.18 o 
  -7   6   6        2.89        4.29     10.68 o 
  -6   6   6      157.41      128.03     12.54 o 
  -5   6   6     1330.10     1234.16     34.01 o 
  -4   6   6     2370.22     2534.96     26.33 o 
  -3   6   6       29.17       25.90      6.64 o 
  -2   6   6      234.28      249.44     10.30 o 
  -1   6   6     1576.85     1635.22     22.27 o 
   0   6   6        7.22       12.13      7.60 o 
   1   6   6      346.76      342.60      9.00 o 
   2   6   6     1511.51     1385.74     19.41 o 
   3   6   6      108.29       97.81      7.47 o 
   4   6   6      447.78      424.18     10.39 o 
   5   6   6      110.42      128.89      8.61 o 
   6   6   6       59.88       43.61     10.08 o 
   7   6   6       26.38       38.56     10.71 o 
   8   6   6      104.42      101.20     11.11 o 
   9   6   6        3.57       11.57     12.71 o 
 -10   7   6       19.17       46.07     14.81 o 
  -9   7   6       29.78       18.18     16.40 o 
  -8   7   6       16.49       21.72     11.66 o 
  -7   7   6      822.80      770.44     16.10 o 
  -6   7   6        1.34       -4.02     11.33 o 
  -5   7   6      207.77      219.51     11.91 o 
  -4   7   6      214.15      218.36     12.19 o 
  -3   7   6       65.71      117.96     11.64 o 
  -2   7   6        1.44       18.17      7.97 o 
  -1   7   6        0.14       12.77      7.90 o 
   0   7   6     1555.23     1602.56     29.08 o 
   1   7   6       13.70       19.93      5.80 o 
   2   7   6     2802.09     2755.72     46.94 o 
   3   7   6     3351.30     3598.19     47.20 o 
   4   7   6      614.87      661.41     13.21 o 
   5   7   6      496.90      448.59     11.06 o 
   6   7   6       38.48       44.13      8.48 o 
   7   7   6       55.38       59.52      9.69 o 
   8   7   6        4.15        9.01     11.92 o 
 -10   8   6       19.36       21.30     15.06 o 
  -9   8   6       75.72       73.63     12.57 o 
  -8   8   6      125.75      123.76     27.78 o 
  -7   8   6        0.01        9.73     10.33 o 
  -6   8   6       93.31       75.08     18.88 o 
  -5   8   6      430.09      530.91     16.52 o 
  -4   8   6      959.81      930.41     16.68 o 
  -3   8   6     1851.48     1990.89     21.91 o 
  -2   8   6      195.83      192.24      8.63 o 
  -1   8   6      772.04      826.60     31.42 o 
   0   8   6      473.38      512.68     12.23 o 
   1   8   6       48.20       34.91      7.25 o 
   2   8   6        0.21       -4.07      7.61 o 
   3   8   6      235.29      207.16     11.16 o 
   4   8   6     3913.68     3851.03     90.00 o 
   5   8   6      806.94      858.11     19.66 o 
   6   8   6       11.97        2.09     11.86 o 
   7   8   6       19.03       25.20     11.32 o 
   8   8   6      124.81      139.45     11.94 o 
  -9   9   6      481.34      488.12     19.97 o 
  -8   9   6      365.19      309.27     17.19 o 
  -7   9   6       77.25       72.94     12.07 o 
  -6   9   6       32.49       47.25      9.60 o 
  -5   9   6       47.12       40.10      9.84 o 
  -4   9   6      277.51      296.06     12.99 o 
  -3   9   6      173.92      171.49     11.32 o 
  -2   9   6       22.97       26.02      7.25 o 
  -1   9   6      555.24      629.04     17.72 o 
   0   9   6      211.63      219.21      8.84 o 
   1   9   6     1150.31     1169.81     23.56 o 
   2   9   6       20.00       46.13      8.25 o 
   3   9   6      368.73      354.66     12.47 o 
   4   9   6     2043.68     2009.22     21.72 o 
   5   9   6       38.23       49.21     10.47 o 
   6   9   6       99.42      108.59     11.11 o 
   7   9   6        1.25      -12.45     12.45 o 
   8   9   6      192.94      198.08     15.02 o 
  -9  10   6       25.84       42.03     18.58 o 
  -8  10   6      325.10      336.77     33.33 o 
  -7  10   6       67.30       88.63     10.76 o 
  -6  10   6       50.48       47.85     12.95 o 
  -5  10   6     1073.25      963.00     20.54 o 
  -4  10   6       26.20       28.88     11.00 o 
  -3  10   6       62.29       70.35     11.17 o 
  -2  10   6       10.01       24.86      9.31 o 
  -1  10   6      715.07      713.35     20.89 o 
   0  10   6        6.46        7.65      7.32 o 
   1  10   6     1114.14     1028.90     22.63 o 
   2  10   6       29.67       29.00      7.58 o 
   3  10   6      782.58      714.40     30.64 o 
   4  10   6        7.63       -4.02     11.48 o 
   5  10   6       17.63       23.99     11.85 o 
   6  10   6      141.74      121.23     10.89 o 
   7  10   6      398.31      403.62     16.14 o 
  -8  11   6      199.14      182.80     14.26 o 
  -7  11   6       57.29       38.70     15.43 o 
  -6  11   6       48.25       80.06     13.76 o 
  -5  11   6        7.42       32.59     22.32 o 
  -4  11   6      229.49      209.41     23.55 o 
  -3  11   6       29.55       33.52     11.14 o 
  -2  11   6      331.39      364.42     13.45 o 
  -1  11   6       53.37       54.11      7.04 o 
   0  11   6      445.78      442.26     21.04 o 
   1  11   6       91.42      108.37      8.98 o 
   2  11   6       34.98       33.40      8.77 o 
   3  11   6        0.95       11.49     10.14 o 
   4  11   6      336.45      349.48     13.88 o 
   5  11   6       51.45       96.63     15.96 o 
   6  11   6       37.28       38.70     11.97 o 
   7  11   6        0.79        8.35     15.31 o 
  -8  12   6        3.79       -0.86     11.26 o 
  -7  12   6       77.37       64.98     11.81 o 
  -6  12   6       28.34       33.07     11.89 o 
  -5  12   6      375.16      332.73     19.30 o 
  -4  12   6       83.41       99.30     14.68 o 
  -3  12   6      361.14      382.31     19.80 o 
  -2  12   6       50.88       83.67     10.57 o 
  -1  12   6      197.07      190.92     10.10 o 
   0  12   6      625.57      602.23     14.54 o 
   1  12   6      809.21      813.76     18.27 o 
   2  12   6       47.75       50.41      9.57 o 
   3  12   6       44.63       39.38     12.43 o 
   4  12   6      247.48      229.58     12.39 o 
   5  12   6        0.09        8.02     10.66 o 
   6  12   6       38.83       44.41     14.65 o 
  -7  13   6      269.97      214.73     18.85 o 
  -6  13   6      104.48      102.86     11.35 o 
  -5  13   6        0.14      -12.49     12.49 o 
  -4  13   6        5.87        8.07     10.27 o 
  -3  13   6       15.29        6.41     11.89 o 
  -2  13   6      514.39      482.78     36.30 o 
  -1  13   6      224.45      207.26      9.65 o 
   0  13   6        1.90       23.89      9.92 o 
   1  13   6      231.87      252.13     10.23 o 
   2  13   6      142.16      131.44     10.33 o 
   3  13   6      378.77      311.70     11.33 o 
   4  13   6        0.01       14.21     14.70 o 
   5  13   6       21.62       32.09     15.00 o 
   6  13   6      215.80      225.21     13.63 o 
  -6  14   6        0.49        3.91     13.01 o 
  -5  14   6       71.27       50.77     14.20 o 
  -4  14   6      285.85      243.86     12.88 o 
  -3  14   6        0.77        1.18     11.96 o 
  -2  14   6      392.29      427.37     35.91 o 
  -1  14   6       57.84       68.76     11.09 o 
   0  14   6      454.68      469.22     11.56 o 
   1  14   6       90.18       78.85      9.80 o 
   2  14   6       81.86       67.44     10.18 o 
   3  14   6        8.72       24.23     11.12 o 
   4  14   6      192.63      190.90     12.89 o 
   5  14   6       25.88       13.44     12.68 o 
  -5  15   6       84.45       97.46     13.74 o 
  -4  15   6       19.35       24.36     11.59 o 
  -3  15   6        0.05       20.18     11.16 o 
  -2  15   6        0.02       10.46     11.08 o 
  -1  15   6       86.59       73.29     13.12 o 
   0  15   6       27.61       13.82     11.24 o 
   1  15   6        3.39       10.49     10.67 o 
   2  15   6        0.06        1.74     10.51 o 
   3  15   6       61.37       68.35     11.19 o 
   4  15   6        1.71      -14.17     18.52 o 
  -4  16   6       32.53       18.05     12.83 o 
  -3  16   6      232.35      201.86     15.58 o 
  -2  16   6        1.21       18.38     13.85 o 
  -1  16   6       16.62       34.74     11.82 o 
   0  16   6        9.08       -2.65     10.52 o 
   1  16   6        1.43        4.36     10.96 o 
   2  16   6       23.19       41.97     14.48 o 
   3  16   6       56.17       63.43     13.30 o 
  -2  17   6       19.42        7.78     11.57 o 
  -1  17   6       47.50       48.72     12.85 o 
   0  17   6      196.70      177.82     13.78 o 
   1  17   6        1.30       -7.92     25.37 o 
 -11   0   7      369.57      371.18     23.57 o 
  -9   0   7      139.21      108.82     15.83 o 
  -7   0   7      732.40      741.81     30.16 o 
  -5   0   7      134.53      102.02     11.36 o 
  -3   0   7      643.09      769.37     23.50 o 
  -1   0   7        2.33       -1.16     12.74 o 
   1   0   7     2036.42     2107.60     42.35 o 
   3   0   7       58.14       58.54     10.85 o 
   5   0   7      641.10      711.97     25.65 o 
   7   0   7      495.65      474.13     29.44 o 
   9   0   7      188.99      205.97     19.44 o 
 -11   1   7       19.90       35.37     17.34 o 
 -10   1   7        0.13       14.27     12.95 o 
  -9   1   7       97.31       83.18     11.91 o 
  -8   1   7       50.80       76.77     15.67 o 
  -7   1   7       48.38       47.32     13.60 o 
  -6   1   7      541.53      643.03     16.85 o 
  -5   1   7       56.92       74.11      7.75 o 
  -4   1   7       31.59       64.19      6.51 o 
  -3   1   7       16.73       40.29      6.03 o 
  -2   1   7     5139.60     5064.70     79.06 o 
  -1   1   7      608.10      607.95     10.68 o 
   0   1   7     6168.91     6495.68    111.87 o 
   1   1   7     1751.42     1815.48     21.95 o 
   2   1   7      915.07      952.11     13.29 o 
   3   1   7      225.10      256.17     15.46 o 
   4   1   7      604.34      607.05     10.93 o 
   5   1   7      530.33      508.61     11.25 o 
   6   1   7       39.61       31.18      7.75 o 
   7   1   7       25.82       19.52     10.80 o 
   8   1   7       33.41       29.70     10.44 o 
   9   1   7       10.10       11.64     13.32 o 
 -11   2   7       25.86       46.47     18.21 o 
 -10   2   7      144.17      173.44     14.43 o 
  -9   2   7        6.91        9.84     11.88 o 
  -8   2   7     1160.57     1064.15     22.33 o 
  -7   2   7      328.83      352.22     18.51 o 
  -6   2   7      107.97      112.39     10.45 o 
  -5   2   7       23.19       34.12      8.49 o 
  -4   2   7     2339.59     2426.01     22.52 o 
  -3   2   7       78.43       64.31      6.21 o 
  -2   2   7     3752.47     3721.81     30.31 o 
  -1   2   7     1653.22     1647.44     23.33 o 
   0   2   7     3740.90     3891.12     27.91 o 
   1   2   7     3694.09     3710.97     59.11 o 
   2   2   7      473.03      476.99     14.21 o 
   3   2   7      217.34      194.66      8.30 o 
   4   2   7      126.71      133.67      8.18 o 
   5   2   7      487.19      509.53     12.21 o 
   6   2   7      277.19      257.51     11.35 o 
   7   2   7      117.88      144.87     10.04 o 
   8   2   7       22.01       34.32     11.54 o 
   9   2   7       45.08       50.96     12.05 o 
 -10   3   7       64.39       61.39     16.87 o 
  -9   3   7        9.99       17.86     10.83 o 
  -8   3   7      164.58      161.73     11.44 o 
  -7   3   7     2041.90     2121.40     26.87 o 
  -6   3   7      960.94      962.29     14.31 o 
  -5   3   7       49.68       35.33      6.56 o 
  -4   3   7       38.40       53.42      7.08 o 
  -3   3   7      272.44      249.92      8.45 o 
  -2   3   7      507.64      541.72     10.83 o 
  -1   3   7        0.78        8.90      7.87 o 
   0   3   7        1.80       11.86      5.15 o 
   1   3   7     2569.63     2623.42     27.73 o 
   2   3   7       35.01       46.76      6.08 o 
   3   3   7       58.97       48.35      7.66 o 
   4   3   7      213.60      207.02      9.41 o 
   5   3   7      342.51      340.72     15.58 o 
   6   3   7      246.16      259.07      8.95 o 
   7   3   7      566.50      538.92     13.66 o 
   8   3   7       80.06       60.74     10.04 o 
   9   3   7       69.19       56.11     11.36 o 
 -10   4   7      394.03      392.28     15.12 o 
  -9   4   7       80.25      103.27     11.69 o 
  -8   4   7      301.51      305.75     12.63 o 
  -7   4   7        4.95        7.97      9.78 o 
  -6   4   7      517.65      551.94     16.09 o 
  -5   4   7      137.87      153.07      9.05 o 
  -4   4   7      461.48      449.16     10.61 o 
  -3   4   7      107.25      121.00      6.43 o 
  -2   4   7     2713.54     2753.09     54.89 o 
  -1   4   7       14.61       17.65      5.52 o 
   0   4   7     4786.97     5083.77     87.70 o 
   1   4   7       79.95       56.02      6.99 o 
   2   4   7      719.40      699.56     10.63 o 
   3   4   7      133.54      150.37      7.09 o 
   4   4   7     1173.16     1206.60     13.80 o 
   5   4   7      891.95      888.76     15.56 o 
   6   4   7      824.88      819.18     13.17 o 
   7   4   7      231.81      237.01     12.69 o 
   8   4   7       17.62       23.28      9.81 o 
   9   4   7       74.12       68.38     11.59 o 
 -10   5   7      120.69      100.91     14.90 o 
  -9   5   7       15.00       14.30     12.98 o 
  -8   5   7      102.39      112.20     12.56 o 
  -7   5   7      195.45      201.84     14.41 o 
  -6   5   7      756.40      752.18     13.13 o 
  -5   5   7       13.99       14.93      8.17 o 
  -4   5   7       11.20       23.06      7.73 o 
  -3   5   7     1055.01     1032.76     55.61 o 
  -2   5   7        1.79        9.19      5.83 o 
  -1   5   7        0.29        4.13      6.80 o 
   0   5   7      354.63      309.10      8.40 o 
   1   5   7     2846.32     2899.91     32.26 o 
   2   5   7       83.33      124.94     11.47 o 
   3   5   7        0.07       10.42      6.69 o 
   4   5   7      119.99      129.71      9.10 o 
   5   5   7     1355.10     1394.84     22.62 o 
   6   5   7      511.58      471.33     10.69 o 
   7   5   7       35.98       48.16      9.15 o 
   8   5   7        2.76       -2.67      9.02 o 
 -10   6   7       17.08       12.69     14.41 o 
  -9   6   7        3.77        5.81     13.44 o 
  -8   6   7      138.61      147.25     13.75 o 
  -7   6   7      178.34      194.41     15.12 o 
  -6   6   7      674.70      675.20     14.92 o 
  -5   6   7      358.00      344.43     11.93 o 
  -4   6   7       67.47       55.35      8.18 o 
  -3   6   7      807.46      773.71     21.77 o 
  -2   6   7      437.07      479.49      9.99 o 
  -1   6   7      343.48      329.35      9.82 o 
   0   6   7     3933.85     3941.77     55.91 o 
   1   6   7       25.07       39.74      6.71 o 
   2   6   7      509.04      546.42      9.77 o 
   3   6   7     3356.98     3385.01     32.56 o 
   4   6   7      364.08      326.26     11.74 o 
   5   6   7      613.92      674.28     11.74 o 
   6   6   7       28.25       13.61      9.12 o 
   7   6   7       94.33      108.13     10.50 o 
   8   6   7       10.23        2.93     12.00 o 
 -10   7   7        0.48       -3.44     17.03 o 
  -9   7   7       58.97       51.49     17.05 o 
  -8   7   7        0.10       -0.42     13.42 o 
  -7   7   7       62.71       78.67     15.62 o 
  -6   7   7      107.99      100.50     11.06 o 
  -5   7   7       19.91       18.23      8.81 o 
  -4   7   7     1466.74     1445.74     15.93 o 
  -3   7   7       29.13       37.90      9.89 o 
  -2   7   7      318.01      325.50      9.51 o 
  -1   7   7     3283.16     3131.59     97.36 o 
   0   7   7       84.09       84.12      6.79 o 
   1   7   7      289.67      324.87     11.75 o 
   2   7   7      249.05      250.52      9.90 o 
   3   7   7      191.27      199.60     12.02 o 
   4   7   7      657.42      699.17     13.06 o 
   5   7   7      149.58      189.26      9.93 o 
   6   7   7      329.53      290.46     11.72 o 
   7   7   7       57.01       72.00      9.21 o 
   8   7   7       37.96       32.73     12.66 o 
  -9   8   7       12.74       29.16     13.58 o 
  -8   8   7       12.57       29.77     13.63 o 
  -7   8   7      670.96      639.55     20.88 o 
  -6   8   7       63.55       48.24     11.16 o 
  -5   8   7        0.28       -1.34     10.60 o 
  -4   8   7      158.18      201.56      9.72 o 
  -3   8   7      893.59      897.45     13.85 o 
  -2   8   7      574.80      543.31     15.55 o 
  -1   8   7       51.63       68.00      6.88 o 
   0   8   7     1358.21     1360.35     27.53 o 
   1   8   7     2785.09     2874.89     37.35 o 
   2   8   7       28.67       23.00      8.35 o 
   3   8   7      925.66      994.01     16.94 o 
   4   8   7       60.26       45.83     11.81 o 
   5   8   7       47.86       30.66     12.03 o 
   6   8   7       48.02       43.09     12.20 o 
   7   8   7       99.36      115.97     15.22 o 
   8   8   7      232.83      201.38     14.73 o 
  -9   9   7      235.67      231.93     15.66 o 
  -8   9   7      144.61      158.35     11.76 o 
  -7   9   7      450.68      406.99     14.97 o 
  -6   9   7      160.89      143.84     15.20 o 
  -5   9   7        9.70       11.05      9.14 o 
  -4   9   7       23.04       31.73     10.96 o 
  -3   9   7        0.25       -5.27      7.33 o 
  -2   9   7       35.30       38.13      6.61 o 
  -1   9   7      477.87      528.50     12.68 o 
   0   9   7        4.26       11.35      7.36 o 
   1   9   7        1.56        9.15      7.89 o 
   2   9   7      500.33      473.82     16.14 o 
   3   9   7      281.28      286.20     11.44 o 
   4   9   7        0.02       -4.36     10.51 o 
   5   9   7       14.26        3.43     10.01 o 
   6   9   7      234.20      213.28     11.28 o 
   7   9   7      132.03      140.11     14.67 o 
  -9  10   7       36.63       26.58     20.31 o 
  -8  10   7       89.46       83.94     13.08 o 
  -7  10   7        1.07        0.90     12.13 o 
  -6  10   7      119.47      108.38     17.17 o 
  -5  10   7       19.83       28.09     12.02 o 
  -4  10   7       71.08       89.31     12.41 o 
  -3  10   7       12.95       14.23      8.66 o 
  -2  10   7       39.27       38.17      9.65 o 
  -1  10   7        0.07        6.16      7.55 o 
   0  10   7      441.08      458.35     10.34 o 
   1  10   7      438.40      444.57     10.92 o 
   2  10   7     1113.37     1112.56     29.78 o 
   3  10   7      222.36      287.17     12.33 o 
   4  10   7      312.60      304.58     11.08 o 
   5  10   7       16.33       -0.56     10.85 o 
   6  10   7        6.69       -1.41     13.56 o 
   7  10   7       14.00       22.41     12.67 o 
  -8  11   7        1.94        4.31     15.10 o 
  -7  11   7       92.36       95.33     16.26 o 
  -6  11   7      106.93      123.27     10.72 o 
  -5  11   7        0.25       -1.63     10.93 o 
  -4  11   7        5.47       15.02     11.72 o 
  -3  11   7      789.46      879.14     14.55 o 
  -2  11   7      234.40      200.94     10.63 o 
  -1  11   7      861.16      925.97     18.86 o 
   0  11   7      141.99      135.19      9.25 o 
   1  11   7       54.82       50.79      9.17 o 
   2  11   7       29.44       11.17     10.46 o 
   3  11   7        5.64       21.06     10.06 o 
   4  11   7       19.96       20.65      8.69 o 
   5  11   7      167.66      211.54     12.89 o 
   6  11   7       89.39       83.98     11.50 o 
  -8  12   7        2.57        1.61     12.53 o 
  -7  12   7        0.93        6.08     14.20 o 
  -6  12   7      108.59      139.29     23.13 o 
  -5  12   7       66.50       41.18     17.14 o 
  -4  12   7        5.74        1.90     11.95 o 
  -3  12   7      159.56      148.76      9.73 o 
  -2  12   7      174.92      162.79     11.28 o 
  -1  12   7      278.54      301.73     13.18 o 
   0  12   7       25.20       28.68     10.04 o 
   1  12   7       67.86       79.95     10.37 o 
   2  12   7      290.02      311.00     12.00 o 
   3  12   7      113.78       99.86     12.63 o 
   4  12   7        2.05        7.87     10.12 o 
   5  12   7       84.15       92.25     12.71 o 
   6  12   7      166.38      166.14     13.46 o 
  -7  13   7       80.68       79.70     17.27 o 
  -6  13   7      146.03      122.15     11.77 o 
  -5  13   7        8.49       22.50     11.58 o 
  -4  13   7      103.18      135.58     25.31 o 
  -3  13   7       33.53       19.34     12.29 o 
  -2  13   7       62.60       31.73      8.91 o 
  -1  13   7      331.44      321.19     10.20 o 
   0  13   7       11.95       23.86      8.71 o 
   1  13   7      119.00       96.38     10.77 o 
   2  13   7       84.33       72.94     10.03 o 
   3  13   7       73.46       96.29     13.12 o 
   4  13   7      230.07      262.28     13.73 o 
   5  13   7       38.46       42.24     15.77 o 
  -6  14   7      183.89      179.75     14.81 o 
  -5  14   7       36.49       26.69     13.77 o 
  -4  14   7        2.78        6.39     13.70 o 
  -3  14   7      356.14      277.34     40.47 o 
  -2  14   7      198.36      205.61     10.94 o 
  -1  14   7       61.33       39.61      9.54 o 
   0  14   7        2.45        7.47     11.03 o 
   1  14   7      222.98      227.92     12.40 o 
   2  14   7       55.13       68.57     10.39 o 
   3  14   7        9.03       16.47     11.72 o 
   4  14   7        3.22        3.77     14.92 o 
  -5  15   7       90.28      122.58     16.19 o 
  -4  15   7       38.95       31.99     11.00 o 
  -3  15   7       13.53        4.75     10.81 o 
  -2  15   7      271.77      274.62     14.62 o 
  -1  15   7       74.60      122.67     12.09 o 
   0  15   7        1.63       10.50     10.83 o 
   1  15   7      117.09      136.42     10.24 o 
   2  15   7        0.65        6.38     19.61 o 
   3  15   7       47.16       70.53     14.64 o 
  -4  16   7       27.33       27.88     19.95 o 
  -3  16   7        0.80      -11.00     12.23 o 
  -2  16   7       12.76       33.44     14.33 o 
  -1  16   7       44.28       40.64     11.42 o 
   0  16   7      117.28      116.83     15.14 o 
   1  16   7       58.24       42.23     13.04 o 
   2  16   7       42.71       66.60     13.09 o 
 -10   0   8      270.81      283.84     20.63 o 
  -8   0   8        9.41      -11.91     19.71 o 
  -6   0   8      335.39      309.29     14.07 o 
  -4   0   8      456.60      434.24     12.39 o 
  -2   0   8     1365.74     1186.62     29.93 o 
   0   0   8     1952.54     2036.49     93.15 o 
   2   0   8        0.10       -9.79     16.03 o 
   4   0   8      755.55      708.37     16.24 o 
   6   0   8      790.41      771.38     19.97 o 
   8   0   8     1304.82     1303.27     33.02 o 
 -10   1   8        0.78        5.11     12.46 o 
  -9   1   8      202.43      210.49     12.32 o 
  -8   1   8      259.35      290.12     16.87 o 
  -7   1   8       71.10       82.10     14.64 o 
  -6   1   8       43.30       55.61     10.19 o 
  -5   1   8      274.87      252.90      9.11 o 
  -4   1   8      639.31      660.60     12.54 o 
  -3   1   8      779.51      635.49     14.65 o 
  -2   1   8     2749.10     2807.40     31.57 o 
  -1   1   8     1649.29     1769.58     30.38 o 
   0   1   8      652.32      706.00     10.98 o 
   1   1   8      388.56      386.38      9.40 o 
   2   1   8      108.78      138.96      6.71 o 
   3   1   8      443.04      517.43     17.23 o 
   4   1   8       38.51       37.56      7.00 o 
   5   1   8      213.51      174.09      9.44 o 
   6   1   8      206.18      208.90     10.67 o 
   7   1   8        0.21       18.87      9.36 o 
   8   1   8        0.59       16.15     10.64 o 
 -10   2   8       40.74       38.47     13.12 o 
  -9   2   8       14.76       31.48     11.00 o 
  -8   2   8      120.36      100.31     12.98 o 
  -7   2   8     2310.02     2269.30     26.33 o 
  -6   2   8       66.17       66.90     10.53 o 
  -5   2   8      308.22      320.48     12.95 o 
  -4   2   8       13.14       11.23      6.06 o 
  -3   2   8      328.62      273.17      8.84 o 
  -2   2   8      117.35      112.91      7.39 o 
  -1   2   8       81.96       95.92      5.97 o 
   0   2   8      489.08      547.02     10.21 o 
   1   2   8       35.18       50.81      5.71 o 
   2   2   8      183.07      170.90      7.58 o 
   3   2   8       37.79       42.59      5.68 o 
   4   2   8     1198.25     1164.55     19.01 o 
   5   2   8      568.40      534.10     14.69 o 
   6   2   8        4.14       26.61      8.79 o 
   7   2   8       99.83      120.08     10.70 o 
   8   2   8      166.93      171.85     11.76 o 
 -10   3   8      104.30      102.24     15.76 o 
  -9   3   8        2.91       -4.04     10.73 o 
  -8   3   8        1.13        3.26     12.38 o 
  -7   3   8       37.93       48.55     11.44 o 
  -6   3   8      981.76      949.14     25.88 o 
  -5   3   8        0.02        4.39      7.34 o 
  -4   3   8      941.03      921.12     25.14 o 
  -3   3   8      424.01      412.18     10.33 o 
  -2   3   8       59.53       81.28      6.35 o 
  -1   3   8      123.88      111.46      5.80 o 
   0   3   8       11.52       12.74      5.02 o 
   1   3   8       50.36       61.69      7.20 o 
   2   3   8      315.85      274.61      9.32 o 
   3   3   8     1149.91     1227.51     13.88 o 
   4   3   8      995.42      994.83     17.99 o 
   5   3   8       66.08       76.54      9.28 o 
   6   3   8      184.23      171.71     10.25 o 
   7   3   8        0.57       -3.98     10.37 o 
   8   3   8        4.99       -3.29     10.88 o 
 -10   4   8       13.89       19.32     14.31 o 
  -9   4   8      115.16      113.79     12.14 o 
  -8   4   8        1.28       10.26     15.69 o 
  -7   4   8     3325.88     3255.47     32.60 o 
  -6   4   8       22.70       34.22      8.25 o 
  -5   4   8      846.32      829.17     21.85 o 
  -4   4   8      281.36      258.68     10.48 o 
  -3   4   8      342.98      354.27     10.34 o 
  -2   4   8       19.29       27.07      6.76 o 
  -1   4   8       58.92       61.03      5.67 o 
   0   4   8      455.05      476.03      8.68 o 
   1   4   8     2478.52     2431.76     16.83 o 
   2   4   8      159.24      173.67      8.47 o 
   3   4   8     2886.15     2862.94     21.31 o 
   4   4   8       11.37        8.15      6.93 o 
   5   4   8     2726.30     2719.97     43.08 o 
   6   4   8       75.01       54.04      7.77 o 
   7   4   8       50.73       46.34     10.29 o 
   8   4   8       69.56       88.80     11.77 o 
 -10   5   8       11.74       -0.13     14.78 o 
  -9   5   8      149.30      135.88     13.88 o 
  -8   5   8      478.65      511.01     15.97 o 
  -7   5   8       17.41       19.17     10.48 o 
  -6   5   8       73.26       62.18      9.80 o 
  -5   5   8       83.50       80.46      9.37 o 
  -4   5   8      158.01      168.11      9.19 o 
  -3   5   8      792.67      802.03     14.71 o 
  -2   5   8      479.66      446.24      9.82 o 
  -1   5   8     2603.45     2579.20     19.70 o 
   0   5   8       32.27       30.28      6.67 o 
   1   5   8      578.83      598.30     19.40 o 
   2   5   8       56.50       60.83      6.54 o 
   3   5   8      639.56      582.54     10.67 o 
   4   5   8      225.23      229.32      8.21 o 
   5   5   8      120.09      104.29      8.04 o 
   6   5   8       24.89       27.37      7.27 o 
   7   5   8        3.62        8.42      8.55 o 
   8   5   8       66.78       80.57     11.01 o 
 -10   6   8      457.37      485.25     18.09 o 
  -9   6   8        4.95        4.65     10.11 o 
  -8   6   8      128.79      123.51     11.28 o 
  -7   6   8      314.32      305.12     12.13 o 
  -6   6   8      510.72      513.81     16.57 o 
  -5   6   8      151.86      158.54      9.06 o 
  -4   6   8      396.35      376.51     11.06 o 
  -3   6   8      464.96      451.92     16.12 o 
  -2   6   8        0.04        0.32      7.21 o 
  -1   6   8     1057.31     1137.12     13.64 o 
   0   6   8     2055.07     1984.39     19.53 o 
   1   6   8      151.36      193.45      9.78 o 
   2   6   8       55.72       68.73      6.96 o 
   3   6   8      937.76      946.57     12.61 o 
   4   6   8     1101.80     1081.51     13.14 o 
   5   6   8       91.10       91.41      8.18 o 
   6   6   8       88.23       71.74      9.71 o 
   7   6   8      360.76      349.20     12.25 o 
   8   6   8      506.33      540.20     16.71 o 
  -9   7   8        0.04       -8.41     11.78 o 
  -8   7   8       15.39       33.32     10.01 o 
  -7   7   8      123.47      159.62     11.24 o 
  -6   7   8      232.24      254.05     12.05 o 
  -5   7   8        0.20        6.83      7.54 o 
  -4   7   8      112.72      139.24      8.67 o 
  -3   7   8      435.13      422.17     10.44 o 
  -2   7   8      165.96      153.66      8.30 o 
  -1   7   8       25.40       25.47      7.42 o 
   0   7   8      638.13      638.42     13.51 o 
   1   7   8     2101.26     2086.59     27.46 o 
   2   7   8      336.04      325.81     10.46 o 
   3   7   8       62.88       77.83      8.15 o 
   4   7   8      246.67      255.27      8.94 o 
   5   7   8       50.02       50.80      8.42 o 
   6   7   8       17.51        3.03     10.43 o 
   7   7   8        0.10        1.82     10.29 o 
  -9   8   8      333.98      347.44     14.46 o 
  -8   8   8        0.06       11.89     10.00 o 
  -7   8   8       26.12       35.43     10.72 o 
  -6   8   8     1234.88     1342.09     21.05 o 
  -5   8   8        2.58       -5.31      8.30 o 
  -4   8   8      267.90      271.16     10.37 o 
  -3   8   8      119.75      123.66      8.43 o 
  -2   8   8       65.07       75.00      8.16 o 
  -1   8   8      306.41      307.54      8.57 o 
   0   8   8       22.82       17.15      6.99 o 
   1   8   8      393.90      390.17     12.06 o 
   2   8   8      514.70      573.52     14.26 o 
   3   8   8      646.08      610.54     13.19 o 
   4   8   8      412.67      429.70     23.22 o 
   5   8   8        0.21       -5.15     10.70 o 
   6   8   8       27.46       60.18     13.17 o 
   7   8   8        3.59       15.94     12.41 o 
  -9   9   8        2.97        3.39     15.59 o 
  -8   9   8       33.48       14.53     10.64 o 
  -7   9   8        3.95       -5.81     16.57 o 
  -6   9   8      409.29      478.89     12.41 o 
  -5   9   8       80.84       79.61     10.39 o 
  -4   9   8       31.01       46.60      9.83 o 
  -3   9   8       49.73       59.76      7.93 o 
  -2   9   8        1.57       -0.54      6.87 o 
  -1   9   8      347.89      327.12      9.15 o 
   0   9   8        1.13        8.09      6.71 o 
   1   9   8       89.03       90.65      8.68 o 
   2   9   8     2759.88     2654.00     51.04 o 
   3   9   8      879.18      850.76     29.14 o 
   4   9   8       70.18       75.46     12.11 o 
   5   9   8      174.00      188.18     15.87 o 
   6   9   8        6.52        5.06     10.29 o 
   7   9   8       59.89       47.15     14.81 o 
  -8  10   8        7.51       18.33     10.77 o 
  -7  10   8        2.27       20.91     15.01 o 
  -6  10   8       52.47       49.65      9.83 o 
  -5  10   8      396.58      487.08     12.29 o 
  -4  10   8       11.65       22.10      9.03 o 
  -3  10   8     1064.71     1157.59     41.90 o 
  -2  10   8        1.95       15.67      8.29 o 
  -1  10   8       14.68       26.49      8.17 o 
   0  10   8      172.57      197.03      8.68 o 
   1  10   8     1032.91     1108.00     43.04 o 
   2  10   8       83.46       99.31     11.94 o 
   3  10   8      186.82      201.01     10.80 o 
   4  10   8       52.76       49.69     10.92 o 
   5  10   8        7.13        7.53     11.23 o 
   6  10   8       27.51       28.81     14.10 o 
  -8  11   8      195.96      177.32     14.86 o 
  -7  11   8       49.98       58.78     15.79 o 
  -6  11   8       77.31       73.97     14.54 o 
  -5  11   8       73.32       80.50      8.94 o 
  -4  11   8      118.52      101.12      9.62 o 
  -3  11   8       16.41       18.21      9.13 o 
  -2  11   8        0.84        5.04      8.22 o 
  -1  11   8      527.59      495.12     11.13 o 
   0  11   8      628.47      625.92     19.00 o 
   1  11   8      467.02      434.40     11.44 o 
   2  11   8       20.78       29.66      8.50 o 
   3  11   8      140.96      163.05     11.50 o 
   4  11   8        3.60       -2.02      9.21 o 
   5  11   8       14.82       27.67     18.59 o 
   6  11   8        6.10        1.39     13.08 o 
  -7  12   8       27.63       -0.35     13.76 o 
  -6  12   8       73.03       71.45     17.25 o 
  -5  12   8      445.99      459.79     13.96 o 
  -4  12   8       23.03       13.21      8.80 o 
  -3  12   8      396.23      404.26     12.83 o 
  -2  12   8      585.18      635.57     25.26 o 
  -1  12   8      247.77      270.49     11.56 o 
   0  12   8      232.75      221.71     10.29 o 
   1  12   8      101.32      101.80      8.51 o 
   2  12   8       20.04       17.05     22.09 o 
   3  12   8       38.10       45.24     10.35 o 
   4  12   8       20.72       28.55     10.58 o 
   5  12   8      100.93       97.39     15.84 o 
  -7  13   8        3.17        2.87     17.12 o 
  -6  13   8       85.15       69.23     13.51 o 
  -5  13   8       68.74       47.74     12.49 o 
  -4  13   8        3.43       -7.22     10.38 o 
  -3  13   8      423.48      451.68     12.38 o 
  -2  13   8        3.56        5.66      9.77 o 
  -1  13   8       93.54       89.55      8.89 o 
   0  13   8      385.33      403.39     16.24 o 
   1  13   8      100.49       77.04      8.35 o 
   2  13   8       22.45       25.48     12.53 o 
   3  13   8       10.04        6.19     13.33 o 
   4  13   8       34.34       57.35     14.83 o 
   5  13   8       98.54      120.05     17.88 o 
  -6  14   8       40.26       12.28     17.94 o 
  -5  14   8      163.45      149.81     11.78 o 
  -4  14   8      341.66      372.62     15.00 o 
  -3  14   8       15.67       45.19     10.43 o 
  -2  14   8       76.54       76.44      9.84 o 
  -1  14   8       35.07       57.45      9.54 o 
   0  14   8        4.70        5.09      9.36 o 
   1  14   8       10.84       13.35     10.45 o 
   2  14   8       64.31       52.54     14.55 o 
   3  14   8       54.80       79.83     12.71 o 
   4  14   8       12.86       24.95     12.65 o 
  -4  15   8      173.88      170.61     12.83 o 
  -3  15   8        3.16       -0.17     10.68 o 
  -2  15   8       13.38       22.39     12.47 o 
  -1  15   8      247.16      255.51     13.35 o 
   0  15   8       13.64       14.73     10.85 o 
   1  15   8       44.62       36.77     10.02 o 
   2  15   8      175.89      181.70     12.38 o 
  -2  16   8       15.71       30.23     14.82 o 
  -1  16   8      122.65      149.04     11.54 o 
   0  16   8       38.52       39.19     13.33 o 
  -9   0   9        4.29        5.81     23.02 o 
  -7   0   9      161.99      191.78     21.75 o 
  -5   0   9      550.07      530.01     17.27 o 
  -3   0   9     1071.48      978.25     32.56 o 
  -1   0   9     2804.02     2813.50     52.57 o 
   1   0   9     6919.01     7390.66    132.03 o 
   3   0   9       50.85       56.86     12.86 o 
   5   0   9      157.42      132.81     10.49 o 
   7   0   9      356.08      322.69     18.78 o 
 -10   1   9        8.71        9.26     12.78 o 
  -9   1   9       33.49       43.41     15.58 o 
  -8   1   9      442.82      437.58     19.83 o 
  -7   1   9       52.31       61.58     11.28 o 
  -6   1   9      783.47      815.34     14.27 o 
  -5   1   9       48.90       32.77      8.49 o 
  -4   1   9      170.94      182.20      7.40 o 
  -3   1   9      374.78      411.75      9.63 o 
  -2   1   9      616.43      576.83     13.20 o 
  -1   1   9      281.77      273.94      8.85 o 
   0   1   9     1466.94     1445.49     14.23 o 
   1   1   9        3.50       13.98      9.06 o 
   2   1   9       28.93       21.25      6.20 o 
   3   1   9        2.07       -5.73      7.50 o 
   4   1   9      426.29      435.54     10.41 o 
   5   1   9        5.64        2.59      8.67 o 
   6   1   9      224.70      209.38     11.38 o 
   7   1   9       15.79       19.39      8.77 o 
   8   1   9      176.06      170.92     13.70 o 
 -10   2   9      335.20      317.27     16.42 o 
  -9   2   9        0.02       11.04     17.27 o 
  -8   2   9       20.67       28.33     12.12 o 
  -7   2   9      461.10      427.26     14.60 o 
  -6   2   9      633.18      635.70     14.85 o 
  -5   2   9       93.84       95.34      6.77 o 
  -4   2   9       20.30       37.80      6.14 o 
  -3   2   9     3278.22     3160.21     46.68 o 
  -2   2   9     2448.22     2383.25     35.38 o 
  -1   2   9       21.94       16.76      5.12 o 
   0   2   9     1291.76     1283.86     14.16 o 
   1   2   9     2400.76     2456.13     33.85 o 
   2   2   9      678.08      745.39     11.30 o 
   3   2   9       90.59       91.63      8.05 o 
   4   2   9       12.28       13.83      7.11 o 
   5   2   9      177.29      172.21     10.71 o 
   6   2   9       73.06       91.62      9.99 o 
   7   2   9        1.19       -8.32     11.46 o 
   8   2   9       28.34       36.65     12.90 o 
 -10   3   9       41.83       51.65     14.93 o 
  -9   3   9       21.22       37.22     18.69 o 
  -8   3   9       19.30       15.38     11.31 o 
  -7   3   9      121.78      124.91     11.73 o 
  -6   3   9        6.80        4.81     11.37 o 
  -5   3   9      268.47      278.38     11.20 o 
  -4   3   9      473.64      432.53     11.78 o 
  -3   3   9     1591.34     1602.37     16.04 o 
  -2   3   9       54.02       70.18      6.16 o 
  -1   3   9       52.82       77.64      6.30 o 
   0   3   9      375.58      406.40     10.35 o 
   1   3   9      396.78      502.74      9.66 o 
   2   3   9        1.75       11.18      6.41 o 
   3   3   9     1083.92      987.73     19.35 o 
   4   3   9       25.75       39.53     10.66 o 
   5   3   9      241.94      226.42      9.13 o 
   6   3   9       50.68       52.24      9.75 o 
   7   3   9      182.77      178.32     10.52 o 
   8   3   9        0.57        8.28     11.40 o 
 -10   4   9      238.09      257.81     19.87 o 
  -9   4   9      327.31      329.64     19.33 o 
  -8   4   9       25.41       30.39     13.07 o 
  -7   4   9      594.25      569.26     15.99 o 
  -6   4   9      672.86      642.60     15.98 o 
  -5   4   9        4.70        4.60     10.51 o 
  -4   4   9       73.61       63.46      7.55 o 
  -3   4   9       59.54       72.78      8.46 o 
  -2   4   9     1294.77     1354.98     28.17 o 
  -1   4   9       83.29      106.67      5.86 o 
   0   4   9      207.16      216.05      7.16 o 
   1   4   9        0.36        9.52      6.19 o 
   2   4   9      870.13      847.13     17.71 o 
   3   4   9      418.59      383.73      9.31 o 
   4   4   9      342.18      334.59      9.26 o 
   5   4   9      515.21      462.64     11.01 o 
   6   4   9       77.11       67.80      9.26 o 
   7   4   9       14.32       -8.39     10.94 o 
   8   4   9      304.69      311.09     14.59 o 
 -10   5   9        4.11        0.68     18.47 o 
  -9   5   9       13.86       10.64     12.08 o 
  -8   5   9       12.25       27.80     11.67 o 
  -7   5   9      600.82      619.83     17.36 o 
  -6   5   9      381.47      388.70     11.85 o 
  -5   5   9       79.89       86.02     11.85 o 
  -4   5   9      101.81      105.17     12.83 o 
  -3   5   9      363.41      365.45     11.45 o 
  -2   5   9       79.33      104.58      7.48 o 
  -1   5   9      410.31      414.53     10.73 o 
   0   5   9       68.04       98.86      6.50 o 
   1   5   9      115.00       99.46      7.85 o 
   2   5   9      344.60      314.95      9.34 o 
   3   5   9      233.86      246.42      9.69 o 
   4   5   9      380.83      355.62      9.78 o 
   5   5   9      449.14      465.62     10.75 o 
   6   5   9      380.71      382.35     10.98 o 
   7   5   9       74.65       60.77     10.06 o 
  -9   6   9        6.90       14.79     10.37 o 
  -8   6   9        1.85        9.60     12.26 o 
  -7   6   9     1348.47     1314.92     33.28 o 
  -6   6   9      145.54      124.70     12.60 o 
  -5   6   9        9.55       20.66      7.32 o 
  -4   6   9       33.04       31.24      8.03 o 
  -3   6   9       58.62       70.78      8.03 o 
  -2   6   9      209.85      222.19      8.92 o 
  -1   6   9      117.05      121.78      8.31 o 
   0   6   9       75.72       63.51      6.98 o 
   1   6   9     1311.52     1270.80     19.22 o 
   2   6   9      121.48      120.73      8.19 o 
   3   6   9      315.79      320.31      9.56 o 
   4   6   9      127.54      126.39      8.97 o 
   5   6   9       25.49       25.12      9.46 o 
   6   6   9       15.92       18.88      8.49 o 
   7   6   9       12.75       13.47     10.17 o 
  -9   7   9        0.53       17.38     12.23 o 
  -8   7   9      187.01      185.15     13.23 o 
  -7   7   9      227.50      202.56     11.55 o 
  -6   7   9     1464.36     1594.96     18.38 o 
  -5   7   9      243.43      242.94     10.64 o 
  -4   7   9      326.68      309.45     10.24 o 
  -3   7   9       40.10       44.75      8.21 o 
  -2   7   9      214.29      231.80     11.03 o 
  -1   7   9      437.00      510.03     13.07 o 
   0   7   9      355.66      338.29      9.45 o 
   1   7   9     1145.58     1042.96     16.35 o 
   2   7   9     1970.89     1990.68     17.08 o 
   3   7   9       86.58       95.74      9.15 o 
   4   7   9        0.15        3.36      7.02 o 
   5   7   9       24.13       30.59      8.26 o 
   6   7   9       95.58      114.41      9.23 o 
   7   7   9       21.83       17.30     12.73 o 
  -9   8   9      359.95      337.35     14.95 o 
  -8   8   9       26.38       28.33     13.76 o 
  -7   8   9       82.08       67.60     12.05 o 
  -6   8   9      764.71      672.69     23.40 o 
  -5   8   9      504.90      506.98     13.17 o 
  -4   8   9       33.29       43.90      9.87 o 
  -3   8   9      230.91      250.97     10.56 o 
  -2   8   9       13.73       18.87      7.50 o 
  -1   8   9       20.88       31.10     10.16 o 
   0   8   9       58.46       54.39      9.33 o 
   1   8   9      587.18      608.62     16.08 o 
   2   8   9     2505.82     2521.08     32.37 o 
   3   8   9        8.20       27.57      8.04 o 
   4   8   9       81.77       78.42     11.01 o 
   5   8   9       10.40       20.57     12.45 o 
   6   8   9       27.62       23.23     13.95 o 
   7   8   9        4.78       11.70     14.17 o 
  -8   9   9       74.79       95.68     12.83 o 
  -7   9   9      157.50      164.60     14.93 o 
  -6   9   9       72.41       88.57     12.48 o 
  -5   9   9      824.83      914.04     14.06 o 
  -4   9   9      296.61      247.92      9.71 o 
  -3   9   9      353.91      375.92     11.84 o 
  -2   9   9      329.73      339.88     12.97 o 
  -1   9   9     1367.49     1386.86     50.33 o 
   0   9   9      130.86      132.67     11.64 o 
   1   9   9       11.48       24.00     11.12 o 
   2   9   9       50.92       54.58     10.46 o 
   3   9   9      162.54      197.58     12.83 o 
   4   9   9       29.38       37.72     12.62 o 
   5   9   9      175.90      162.06     12.38 o 
   6   9   9      152.57      166.27     13.97 o 
  -8  10   9      161.19      153.30     13.06 o 
  -7  10   9        0.53        9.14     11.44 o 
  -6  10   9     1053.92      987.65     19.23 o 
  -5  10   9      267.48      283.29     11.65 o 
  -4  10   9      840.27      887.60     22.48 o 
  -3  10   9        6.31        0.77      8.57 o 
  -2  10   9      470.70      494.06     11.11 o 
  -1  10   9        0.15       -0.25      7.98 o 
   0  10   9        0.92       10.77     11.25 o 
   1  10   9       17.97       33.73     11.25 o 
   2  10   9       52.74       64.20     10.44 o 
   3  10   9      218.39      228.29     10.83 o 
   4  10   9       81.28       89.07     10.64 o 
   5  10   9        0.01        1.71     16.71 o 
   6  10   9      342.06      337.41     18.96 o 
  -7  11   9      677.08      688.40     17.45 o 
  -6  11   9       27.84       34.68      9.98 o 
  -5  11   9      222.70      227.41     11.71 o 
  -4  11   9       97.17       97.47      9.76 o 
  -3  11   9      409.98      414.42     12.05 o 
  -2  11   9       59.26       44.68      9.51 o 
  -1  11   9      202.42      224.08     10.64 o 
   0  11   9        7.56        9.14      7.79 o 
   1  11   9      334.16      318.88     12.06 o 
   2  11   9      145.39      176.34     23.87 o 
   3  11   9       95.87       77.51      9.59 o 
   4  11   9       19.30       19.96     10.78 o 
   5  11   9      376.40      344.69     15.02 o 
  -7  12   9       36.40       49.24     13.60 o 
  -6  12   9       37.89       56.28     14.25 o 
  -5  12   9      331.06      312.81     13.95 o 
  -4  12   9       53.48       77.09     11.64 o 
  -3  12   9       23.42       43.43     10.91 o 
  -2  12   9      246.56      249.74     12.14 o 
  -1  12   9      453.00      508.00     11.11 o 
   0  12   9       49.36       52.65      9.34 o 
   1  12   9       50.75       60.56     13.95 o 
   2  12   9      103.58       94.45     12.10 o 
   3  12   9        0.74       -2.02     11.22 o 
   4  12   9       15.54       24.92     10.00 o 
  -6  13   9        1.42        3.68     17.79 o 
  -5  13   9        0.68        5.84     10.86 o 
  -4  13   9        7.81       17.82     10.54 o 
  -3  13   9       36.05       51.63      9.58 o 
  -2  13   9      170.45      153.51      9.89 o 
  -1  13   9       62.70       80.34      9.45 o 
   0  13   9       56.74       51.06      9.53 o 
   1  13   9       75.52       92.90     11.57 o 
   2  13   9       72.51       76.27     14.54 o 
   3  13   9       14.21        5.33     10.39 o 
   4  13   9        1.02       -9.67     12.90 o 
  -5  14   9       21.91       21.75     12.61 o 
  -4  14   9       63.29       56.65     11.57 o 
  -3  14   9      258.36      255.17     12.12 o 
  -2  14   9       42.77       79.45     11.97 o 
  -1  14   9       26.05       39.12     10.09 o 
   0  14   9      220.27      210.60     18.08 o 
   1  14   9       59.30       33.41     12.36 o 
   2  14   9       27.52       45.36     12.45 o 
   3  14   9       77.13       81.33     12.70 o 
  -3  15   9        0.64        8.16     10.27 o 
  -2  15   9      338.73      338.68     13.26 o 
  -1  15   9        2.14       -4.23     12.38 o 
   0  15   9      126.48      100.38     11.33 o 
   1  15   9        0.03        4.30     18.93 o 
 -10   0  10      405.45      397.20     23.37 o 
  -8   0  10       71.73       65.76     22.46 o 
  -6   0  10     1244.69     1214.49     21.68 o 
  -4   0  10     6094.16     6257.17     98.60 o 
  -2   0  10      430.38      433.62     12.70 o 
   0   0  10        3.26       22.08     11.45 o 
   2   0  10     2284.47     2415.80    101.73 o 
   4   0  10        3.86        5.17     14.05 o 
   6   0  10       12.65       13.19     11.84 o 
 -10   1  10      227.86      216.10     14.55 o 
  -9   1  10        0.03        7.20     15.90 o 
  -8   1  10       87.45       85.38     14.96 o 
  -7   1  10       40.50       68.48     11.79 o 
  -6   1  10      307.86      317.69     10.36 o 
  -5   1  10     1601.94     1523.12     41.37 o 
  -4   1  10     1063.21     1024.97     11.02 o 
  -3   1  10       20.18        8.75      5.67 o 
  -2   1  10      614.37      628.44     10.33 o 
  -1   1  10      890.01      924.17     18.91 o 
   0   1  10      100.04       95.56      6.71 o 
   1   1  10     1084.06     1064.03     13.30 o 
   2   1  10      232.01      232.40      8.40 o 
   3   1  10      237.44      250.03     13.83 o 
   4   1  10       27.98       26.73     10.35 o 
   5   1  10        1.18       10.72      7.90 o 
   6   1  10        1.13       11.84      9.02 o 
   7   1  10       34.39       36.80      9.66 o 
 -10   2  10      147.00      155.92     14.70 o 
  -9   2  10      543.22      532.56     21.59 o 
  -8   2  10      486.86      501.65     16.60 o 
  -7   2  10      171.76      212.06     14.46 o 
  -6   2  10      658.71      668.39     13.46 o 
  -5   2  10     1553.05     1599.54     33.09 o 
  -4   2  10      349.04      333.52      9.56 o 
  -3   2  10      232.73      242.96      8.09 o 
  -2   2  10     1066.41     1058.13     24.67 o 
  -1   2  10        0.05       -1.95      5.27 o 
   0   2  10        1.90       -6.36      6.36 o 
   1   2  10      181.40      205.94     10.05 o 
   2   2  10      439.82      456.90     15.42 o 
   3   2  10      363.66      403.06     14.14 o 
   4   2  10      125.80      131.27      8.51 o 
   5   2  10      796.94      770.08     12.38 o 
   6   2  10      244.51      244.71     12.05 o 
   7   2  10       32.39       36.18     12.13 o 
 -10   3  10       61.71       58.34     14.93 o 
  -9   3  10        4.42        7.34     16.52 o 
  -8   3  10       99.58      103.10     13.27 o 
  -7   3  10       80.08       72.66     11.86 o 
  -6   3  10      671.16      655.36     15.73 o 
  -5   3  10       89.14       71.79      9.83 o 
  -4   3  10     3171.19     3177.45     77.63 o 
  -3   3  10      140.22      151.84      8.01 o 
  -2   3  10      473.85      457.86     11.67 o 
  -1   3  10      874.04      832.87     23.32 o 
   0   3  10     1138.12     1071.78     22.64 o 
   1   3  10      916.70      912.19     11.73 o 
   2   3  10      174.07      183.75      8.95 o 
   3   3  10      214.11      262.26      9.30 o 
   4   3  10       12.05       21.27      9.87 o 
   5   3  10      132.64      160.70     15.79 o 
   6   3  10       58.12       51.30     11.47 o 
   7   3  10       17.78       28.25      9.32 o 
 -10   4  10        7.27       -0.30     13.44 o 
  -9   4  10      522.21      553.00     46.32 o 
  -8   4  10       74.90       89.74     13.48 o 
  -7   4  10       46.22       64.03     12.10 o 
  -6   4  10       57.55       47.95      9.07 o 
  -5   4  10     3385.45     3401.30     56.93 o 
  -4   4  10       30.58       32.56      8.21 o 
  -3   4  10      597.50      582.73     11.90 o 
  -2   4  10      543.59      597.15     22.17 o 
  -1   4  10      464.15      448.63     13.24 o 
   0   4  10       74.34       70.14      6.54 o 
   1   4  10        3.32       -7.22      7.22 o 
   2   4  10     1216.95     1238.43     18.40 o 
   3   4  10      806.58      862.33     11.36 o 
   4   4  10      517.09      459.13     15.61 o 
   5   4  10       22.06       13.73      8.27 o 
   6   4  10       33.57       41.28      8.85 o 
   7   4  10       36.19       30.48     11.24 o 
  -9   5  10        0.05        5.37     20.03 o 
  -8   5  10      182.86      165.53     14.76 o 
  -7   5  10       10.20       19.84     10.80 o 
  -6   5  10      686.00      676.17     13.60 o 
  -5   5  10       98.07      115.86     11.02 o 
  -4   5  10      816.85      838.08     16.13 o 
  -3   5  10      632.48      685.91     15.03 o 
  -2   5  10      298.54      272.22      9.52 o 
  -1   5  10     1359.50     1314.49     31.80 o 
   0   5  10        3.88       -1.38      6.28 o 
   1   5  10       10.65       14.13      7.48 o 
   2   5  10      116.89      113.16      7.68 o 
   3   5  10      411.24      408.29     13.25 o 
   4   5  10      101.78       87.84      7.79 o 
   5   5  10      213.91      220.11     10.33 o 
   6   5  10       53.25       55.37      8.42 o 
   7   5  10      212.27      207.03     10.96 o 
  -9   6  10       87.99      100.51     18.36 o 
  -8   6  10      203.53      228.04     16.14 o 
  -7   6  10       33.53       38.31     12.63 o 
  -6   6  10      957.52      814.09     18.02 o 
  -5   6  10      870.56      850.12     19.84 o 
  -4   6  10      271.40      254.64     11.88 o 
  -3   6  10      162.61      153.65     11.42 o 
  -2   6  10      505.94      517.81     10.90 o 
  -1   6  10      144.76      111.14      7.91 o 
   0   6  10       20.80       20.72      7.25 o 
   1   6  10      127.73      126.80      7.96 o 
   2   6  10      184.16      207.16      8.78 o 
   3   6  10      150.73      159.31      9.01 o 
   4   6  10        0.76       -8.57      8.57 o 
   5   6  10       32.47       40.37      7.73 o 
   6   6  10       45.73       53.04     10.67 o 
   7   6  10        0.39        7.08     10.99 o 
  -9   7  10      303.78      267.41     21.45 o 
  -8   7  10       77.32       96.06     11.48 o 
  -7   7  10      312.09      307.58     14.06 o 
  -6   7  10        2.15       19.56      9.29 o 
  -5   7  10     1634.57     1740.83     22.02 o 
  -4   7  10       33.13       33.50     11.36 o 
  -3   7  10      254.74      250.27     12.56 o 
  -2   7  10      786.71      733.59     14.30 o 
  -1   7  10       50.87       69.91      6.99 o 
   0   7  10       12.35       26.04      8.12 o 
   1   7  10       31.51       31.70      7.95 o 
   2   7  10       63.65       66.43      6.59 o 
   3   7  10       10.45       14.58      7.14 o 
   4   7  10       83.54       72.54      8.36 o 
   5   7  10       79.38       93.12      8.34 o 
   6   7  10       24.27       34.32     10.71 o 
  -8   8  10      211.33      221.44     14.20 o 
  -7   8  10        3.43       13.17     10.04 o 
  -6   8  10      697.48      654.35     12.69 o 
  -5   8  10      415.65      405.60     12.63 o 
  -4   8  10       31.35       32.39      7.88 o 
  -3   8  10      116.80      100.84     10.49 o 
  -2   8  10       29.31       31.48      9.67 o 
  -1   8  10      172.09      169.24     24.42 o 
   0   8  10      552.32      501.03     12.78 o 
   1   8  10      130.02      119.15      9.54 o 
   2   8  10       90.81      101.24      9.52 o 
   3   8  10      106.04       72.23      9.72 o 
   4   8  10      410.89      384.83     20.45 o 
   5   8  10       40.65       49.33      9.76 o 
   6   8  10       10.75        9.81     10.92 o 
  -8   9  10      111.55      125.50     12.60 o 
  -7   9  10       30.64       39.62     11.50 o 
  -6   9  10        4.64       16.53     10.53 o 
  -5   9  10       27.07       15.36      9.63 o 
  -4   9  10        3.04       22.89      9.23 o 
  -3   9  10        1.14       -4.66      8.62 o 
  -2   9  10      391.46      412.58     18.81 o 
  -1   9  10      866.95      910.65     24.58 o 
   0   9  10      153.93      164.05     10.94 o 
   1   9  10      306.23      295.46     23.51 o 
   2   9  10        1.24       16.66     14.84 o 
   3   9  10      199.03      209.70     12.61 o 
   4   9  10       55.89       49.36     11.88 o 
   5   9  10       71.90       68.58     11.18 o 
   6   9  10      348.50      334.12     26.78 o 
  -8  10  10       16.57       21.10     19.08 o 
  -7  10  10       72.30       64.40     10.96 o 
  -6  10  10      178.19      194.49     11.73 o 
  -5  10  10      384.39      354.60     12.14 o 
  -4  10  10      194.28      220.55     10.58 o 
  -3  10  10      138.46      156.17     10.18 o 
  -2  10  10      285.84      242.87     11.19 o 
  -1  10  10      470.28      488.50     13.39 o 
   0  10  10        1.80        8.77     13.42 o 
   1  10  10      269.31      254.93     12.32 o 
   2  10  10      182.95      190.73     13.19 o 
   3  10  10      118.96      103.58     11.72 o 
   4  10  10      105.19      103.93     11.50 o 
   5  10  10       42.23       51.74     12.08 o 
  -7  11  10       22.47       29.63     11.94 o 
  -6  11  10       55.82       89.06     10.65 o 
  -5  11  10       67.49       59.13     11.91 o 
  -4  11  10       28.96       37.71     10.20 o 
  -3  11  10      140.30      129.48     10.26 o 
  -2  11  10      292.17      294.29     11.47 o 
  -1  11  10      111.13      150.56     19.68 o 
   0  11  10        0.30        5.20     10.24 o 
   1  11  10       10.12       20.65     12.19 o 
   2  11  10        6.58        0.81     10.11 o 
   3  11  10       63.12       56.61     14.67 o 
   4  11  10       24.66       44.51     14.58 o 
  -6  12  10      108.74      104.78     11.89 o 
  -5  12  10      201.14      188.41     13.04 o 
  -4  12  10       55.78       41.38     12.02 o 
  -3  12  10      264.56      298.41     11.19 o 
  -2  12  10       61.71       49.94      9.35 o 
  -1  12  10        2.46        3.55     16.99 o 
   0  12  10       16.44       19.77     11.26 o 
   1  12  10      113.66      117.94     11.90 o 
   2  12  10      242.66      273.64     13.00 o 
   3  12  10      219.25      207.61     17.21 o 
   4  12  10       38.81       54.51     14.94 o 
  -5  13  10      173.45      189.52     13.76 o 
  -4  13  10        6.10       11.89     11.32 o 
  -3  13  10        0.42        0.10      8.51 o 
  -2  13  10        7.22       20.92      9.85 o 
  -1  13  10      161.71      132.97     10.26 o 
   0  13  10      134.16      140.21     11.35 o 
   1  13  10        0.19        1.22     12.00 o 
   2  13  10        5.08       -1.16     14.14 o 
   3  13  10       19.75       26.69     12.51 o 
  -4  14  10       63.57       48.39     11.60 o 
  -3  14  10        0.47       -1.61     12.98 o 
  -2  14  10       28.56       51.68     12.71 o 
  -1  14  10       33.83       33.73     12.57 o 
   0  14  10        7.73       14.99     11.18 o 
   1  14  10        0.29       -0.83     15.19 o 
  -9   0  11       41.83       70.01     24.81 o 
  -7   0  11       40.73       50.71     14.69 o 
  -5   0  11      460.85      492.57     19.45 o 
  -3   0  11     1580.69     1631.25     25.57 o 
  -1   0  11      784.34      730.05     18.83 o 
   1   0  11      598.60      590.79     15.43 o 
   3   0  11     1384.12     1361.80     86.71 o 
   5   0  11       10.69       32.42     14.52 o 
   7   0  11      134.80      149.68     16.21 o 
  -9   1  11      323.72      360.83     20.40 o 
  -8   1  11       85.14      104.69     16.66 o 
  -7   1  11        0.02        0.82      8.96 o 
  -6   1  11      554.01      591.41     13.27 o 
  -5   1  11       63.26       71.84      7.72 o 
  -4   1  11     1998.60     1848.26     47.68 o 
  -3   1  11      817.22      814.93     11.08 o 
  -2   1  11      208.67      223.73      8.12 o 
  -1   1  11        1.47       12.29      6.36 o 
   0   1  11      427.97      401.67     16.15 o 
   1   1  11       51.95       65.32      7.73 o 
   2   1  11       33.91       49.64     10.61 o 
   3   1  11        0.89        2.76      7.30 o 
   4   1  11      325.85      292.37     10.71 o 
   5   1  11       11.99       22.71      9.46 o 
   6   1  11      522.62      539.53     13.34 o 
   7   1  11      282.77      249.96     14.26 o 
  -9   2  11       60.68       78.32     17.70 o 
  -8   2  11       39.32       60.30     13.06 o 
  -7   2  11       30.04       47.72     11.33 o 
  -6   2  11      496.64      491.98     12.65 o 
  -5   2  11     1165.00     1292.98     14.48 o 
  -4   2  11     1302.38     1288.49     34.16 o 
  -3   2  11      793.91      756.07     11.74 o 
  -2   2  11     1995.61     1999.62     22.12 o 
  -1   2  11       17.90       12.39      5.83 o 
   0   2  11      490.77      518.28     12.61 o 
   1   2  11      708.54      794.95     12.42 o 
   2   2  11      995.56     1033.99     13.57 o 
   3   2  11      436.49      436.20     17.88 o 
   4   2  11      285.31      281.90     10.60 o 
   5   2  11       12.59       18.69     11.10 o 
   6   2  11       87.63       84.39      9.83 o 
   7   2  11       87.39       91.31     12.23 o 
  -9   3  11      454.99      440.74     18.92 o 
  -8   3  11      173.58      170.00     12.82 o 
  -7   3  11      385.62      449.44     15.00 o 
  -6   3  11      220.75      193.26     13.36 o 
  -5   3  11      428.84      426.93      9.96 o 
  -4   3  11        2.59       14.43      7.77 o 
  -3   3  11       58.37       53.63      8.43 o 
  -2   3  11       11.25       22.57      6.16 o 
  -1   3  11       29.27       32.82      7.53 o 
   0   3  11        0.77        2.89      7.35 o 
   1   3  11      279.27      318.96     13.18 o 
   2   3  11      469.62      423.24      9.69 o 
   3   3  11      784.35      703.20     12.00 o 
   4   3  11       50.39       57.75      8.24 o 
   5   3  11      163.74      164.62     10.04 o 
   6   3  11        1.48       13.62      9.71 o 
   7   3  11      538.13      580.75     32.35 o 
  -9   4  11       73.88       69.85     20.76 o 
  -8   4  11      227.27      217.71     15.20 o 
  -7   4  11        1.33       -4.35     12.59 o 
  -6   4  11       10.51        6.08     10.19 o 
  -5   4  11       65.40       63.71      9.38 o 
  -4   4  11     1699.23     1664.95     19.55 o 
  -3   4  11      610.09      543.14     25.75 o 
  -2   4  11       76.48       67.93      6.57 o 
  -1   4  11      132.35      117.21      8.10 o 
   0   4  11        7.48       28.47      6.44 o 
   1   4  11      663.85      640.96     15.77 o 
   2   4  11      537.91      530.94      9.78 o 
   3   4  11      360.91      351.82      9.96 o 
   4   4  11       52.38       67.45      9.12 o 
   5   4  11       52.82       69.86     10.13 o 
   6   4  11        0.05        4.21      9.52 o 
  -9   5  11        5.72       15.70     15.38 o 
  -8   5  11      114.97      119.71     15.20 o 
  -7   5  11      490.94      433.15     16.04 o 
  -6   5  11      118.84      116.11      9.80 o 
  -5   5  11        5.00       28.30      9.81 o 
  -4   5  11      170.95      184.74      9.19 o 
  -3   5  11        0.16       10.46      9.10 o 
  -2   5  11     1013.73     1009.10     13.55 o 
  -1   5  11     1147.45     1138.21     22.65 o 
   0   5  11       53.71       50.15      6.57 o 
   1   5  11      615.69      597.41     13.43 o 
   2   5  11       78.81       77.02      7.23 o 
   3   5  11      179.64      164.65      8.58 o 
   4   5  11      123.07      121.14      9.06 o 
   5   5  11      331.81      355.22     15.43 o 
   6   5  11       98.48      119.35      9.88 o 
  -9   6  11      275.54      265.64     18.25 o 
  -8   6  11      212.58      235.09     16.02 o 
  -7   6  11       10.26       10.96     10.76 o 
  -6   6  11       84.24       82.23     11.09 o 
  -5   6  11      866.27      770.03     25.12 o 
  -4   6  11      352.64      323.20     19.70 o 
  -3   6  11        0.22       -4.02      7.10 o 
  -2   6  11      630.67      652.82     19.74 o 
  -1   6  11     1611.54     1516.76     19.48 o 
   0   6  11       80.13       93.52      7.30 o 
   1   6  11        4.70        4.09      7.25 o 
   2   6  11      659.55      640.97     10.42 o 
   3   6  11      272.71      309.83     11.18 o 
   4   6  11       36.18       48.65     10.81 o 
   5   6  11       78.02      101.58      9.27 o 
   6   6  11       24.73       14.11     10.01 o 
  -8   7  11      127.56      100.30     15.29 o 
  -7   7  11        0.89        5.76     11.89 o 
  -6   7  11       98.61       83.64     11.76 o 
  -5   7  11        0.29        2.92     12.17 o 
  -4   7  11      388.60      392.39     13.01 o 
  -3   7  11      381.19      336.64     23.13 o 
  -2   7  11       10.36       10.82      9.67 o 
  -1   7  11      126.17      147.63      9.20 o 
   0   7  11        1.44       15.34      9.00 o 
   1   7  11      547.75      535.64     21.56 o 
   2   7  11        3.65        2.46      7.63 o 
   3   7  11       76.03       73.37      8.47 o 
   4   7  11      237.39      243.85      9.81 o 
   5   7  11       50.16       56.66      9.11 o 
   6   7  11      413.42      396.90     14.22 o 
  -8   8  11        0.62       -1.52     14.01 o 
  -7   8  11      121.15      160.93     15.74 o 
  -6   8  11       42.79       42.78     13.36 o 
  -5   8  11      174.31      156.66     12.12 o 
  -4   8  11      504.99      513.49     13.80 o 
  -3   8  11     1004.95     1029.88     15.75 o 
  -2   8  11       13.04       27.93      9.69 o 
  -1   8  11      145.64      176.01     16.12 o 
   0   8  11      441.49      449.01     21.93 o 
   1   8  11        6.85       10.73      8.55 o 
   2   8  11        2.40       10.29     10.75 o 
   3   8  11      471.02      450.81     19.14 o 
   4   8  11       55.29       37.76     10.79 o 
   5   8  11       17.81       -0.53     12.97 o 
  -8   9  11      142.00      135.99     36.92 o 
  -7   9  11      107.27       88.19     10.69 o 
  -6   9  11      364.62      363.04     21.17 o 
  -5   9  11      188.34      170.86     13.76 o 
  -4   9  11       39.05       50.83     13.48 o 
  -3   9  11      266.35      244.93     12.09 o 
  -2   9  11       83.93       67.46     10.68 o 
  -1   9  11       37.87       32.73      9.47 o 
   0   9  11       32.85       48.23     11.87 o 
   1   9  11      117.29      139.76     12.74 o 
   2   9  11      242.12      216.44     12.27 o 
   3   9  11       45.02       54.50     10.17 o 
   4   9  11       51.84       66.70     11.48 o 
   5   9  11      187.23      176.22     13.43 o 
  -7  10  11        1.42       11.97     11.80 o 
  -6  10  11        0.01       -2.13     10.53 o 
  -5  10  11       71.22       74.45     10.87 o 
  -4  10  11       40.06       34.94     11.84 o 
  -3  10  11      874.50      920.82     17.55 o 
  -2  10  11        4.39      -11.01     11.01 o 
  -1  10  11        0.63       -2.44      9.63 o 
   0  10  11      406.65      388.94     13.25 o 
   1  10  11      525.52      546.82     15.17 o 
   2  10  11      202.49      170.83     12.04 o 
   3  10  11        0.34       11.17     11.94 o 
   4  10  11       63.09       48.12     13.16 o 
  -6  11  11        7.78       24.66     11.43 o 
  -5  11  11      219.71      184.59     12.89 o 
  -4  11  11      152.44      120.25     11.30 o 
  -3  11  11        1.92       -5.37     13.41 o 
  -2  11  11       56.46       36.60     11.97 o 
  -1  11  11      612.33      614.96     18.86 o 
   0  11  11       16.59       21.23     10.07 o 
   1  11  11      123.21      109.45     10.69 o 
   2  11  11        0.77       13.96     11.45 o 
   3  11  11       33.04       44.48     13.11 o 
  -5  12  11       81.46      100.10     13.01 o 
  -4  12  11        7.66        8.66     12.73 o 
  -3  12  11        7.23       32.87     11.77 o 
  -2  12  11      267.59      263.97     13.68 o 
  -1  12  11        3.06       -5.22     11.49 o 
   0  12  11       31.32       32.26     11.99 o 
   1  12  11       57.18       44.37     11.04 o 
   2  12  11       42.95       27.23      9.97 o 
   3  12  11      540.97      518.18     26.70 o 
  -4  13  11      235.15      214.05     17.69 o 
  -3  13  11      274.64      278.15     12.00 o 
  -2  13  11       21.97       11.04     19.25 o 
  -1  13  11       55.97       58.04     10.99 o 
   0  13  11       83.26       87.45     14.47 o 
   1  13  11       43.09       16.41     10.43 o 
  -2  14  11       67.40       94.63     26.49 o 
  -1  14  11        3.91       13.90     16.73 o 
  -8   0  12       86.84      117.89     24.61 o 
  -6   0  12        1.28       -4.08     21.78 o 
  -4   0  12     1276.46     1318.80     17.66 o 
  -2   0  12      525.65      565.59     62.40 o 
   0   0  12        1.86       21.12     13.51 o 
   2   0  12      617.87      609.23     18.14 o 
   4   0  12     1687.02     1641.54     23.26 o 
   6   0  12       56.99       44.97     18.09 o 
  -9   1  12      154.07      135.09     17.21 o 
  -8   1  12        8.40        5.08     13.21 o 
  -7   1  12       22.17       14.83      9.94 o 
  -6   1  12        1.69        1.57      9.44 o 
  -5   1  12      245.33      274.62      9.65 o 
  -4   1  12      113.14      106.50      7.39 o 
  -3   1  12     1556.12     1501.94     23.67 o 
  -2   1  12      157.18      120.70      7.59 o 
  -1   1  12     3211.24     3225.71    105.50 o 
   0   1  12      271.90      303.69      9.54 o 
   1   1  12      647.85      658.07     13.00 o 
   2   1  12      116.18      109.07     10.12 o 
   3   1  12       22.38       34.35      9.15 o 
   4   1  12       38.66       43.81      8.82 o 
   5   1  12        1.30        6.81      9.46 o 
   6   1  12       28.06       11.90      9.82 o 
  -9   2  12       33.85       18.84     25.75 o 
  -8   2  12       26.81       20.86     11.81 o 
  -7   2  12        8.93       13.57     11.24 o 
  -6   2  12      112.80      127.29      9.21 o 
  -5   2  12      272.49      274.32      9.89 o 
  -4   2  12        9.09       16.09      7.30 o 
  -3   2  12        0.09        7.67      7.46 o 
  -2   2  12       40.98       48.75      6.61 o 
  -1   2  12      461.38      405.81      9.13 o 
   0   2  12        7.05       -2.64      7.38 o 
   1   2  12        6.68        6.08      9.25 o 
   2   2  12      253.03      212.99     11.68 o 
   3   2  12      252.85      263.03     10.59 o 
   4   2  12      423.85      438.91     21.19 o 
   5   2  12      130.40      113.46      9.87 o 
   6   2  12       15.17       22.88     12.78 o 
  -9   3  12       35.64       36.10     15.22 o 
  -8   3  12       22.83       28.51     13.55 o 
  -7   3  12       35.42       47.64     11.71 o 
  -6   3  12       52.43       77.90      9.56 o 
  -5   3  12      215.25      223.29      9.06 o 
  -4   3  12     2000.63     1970.49     30.27 o 
  -3   3  12       38.19       45.58      6.77 o 
  -2   3  12       39.24       49.50      8.43 o 
  -1   3  12      489.12      480.32     11.73 o 
   0   3  12      540.79      512.57     11.75 o 
   1   3  12      443.15      410.92      9.92 o 
   2   3  12      284.66      265.32      8.58 o 
   3   3  12       57.54       54.05      7.05 o 
   4   3  12      142.06      130.88      8.64 o 
   5   3  12      139.24      141.02     13.51 o 
   6   3  12      442.34      413.81     15.53 o 
  -9   4  12        1.80        2.06     15.65 o 
  -8   4  12        7.96       10.01     14.57 o 
  -7   4  12      101.50      101.76     12.23 o 
  -6   4  12      306.30      321.93     12.62 o 
  -5   4  12      135.54      154.32      9.86 o 
  -4   4  12       87.39       69.54     10.28 o 
  -3   4  12       19.14       26.49      7.98 o 
  -2   4  12       79.59       94.85     20.64 o 
  -1   4  12       12.49       13.33      6.77 o 
   0   4  12        2.25        1.31      6.66 o 
   1   4  12       85.10       59.22      9.11 o 
   2   4  12      159.61      136.87      7.96 o 
   3   4  12     1429.78     1460.95     31.02 o 
   4   4  12      187.19      193.86     10.27 o 
   5   4  12      303.63      324.73     11.40 o 
   6   4  12       24.22       33.10     10.41 o 
  -8   5  12       21.07       19.05     13.97 o 
  -7   5  12       47.58       39.56     13.62 o 
  -6   5  12       19.99       33.19     11.55 o 
  -5   5  12        3.07        0.24     11.39 o 
  -4   5  12       21.85       25.26      8.87 o 
  -3   5  12     1405.12     1444.97     33.97 o 
  -2   5  12       39.77       44.54      9.72 o 
  -1   5  12       18.15       25.69      6.54 o 
   0   5  12      178.60      184.73      7.49 o 
   1   5  12       13.80       10.77      9.08 o 
   2   5  12      128.49      135.94      8.20 o 
   3   5  12       75.85       96.20      9.92 o 
   4   5  12      156.34      140.18     12.44 o 
   5   5  12      148.31      144.75     10.50 o 
  -8   6  12      576.95      587.80     18.75 o 
  -7   6  12       20.70       25.50     12.26 o 
  -6   6  12       45.59       44.97      9.91 o 
  -5   6  12      294.20      311.11     13.91 o 
  -4   6  12      710.01      695.64     14.56 o 
  -3   6  12       20.83       19.38     11.33 o 
  -2   6  12       73.56       71.06      8.60 o 
  -1   6  12       11.17       11.15      8.87 o 
   0   6  12     1037.61      992.26     12.37 o 
   1   6  12       52.65       67.95      7.63 o 
   2   6  12      364.03      372.20      9.65 o 
   3   6  12      204.00      233.58     12.84 o 
   4   6  12     1137.79     1069.44     20.51 o 
   5   6  12        0.22        2.72      9.53 o 
  -8   7  12       44.71       35.69     16.43 o 
  -7   7  12        4.71       15.88     10.77 o 
  -6   7  12       79.80       73.14     11.47 o 
  -5   7  12       28.83       22.97     12.73 o 
  -4   7  12       34.79       40.55     12.58 o 
  -3   7  12       71.27      106.12     12.27 o 
  -2   7  12       44.83       56.07     10.18 o 
  -1   7  12      124.96      152.23      9.11 o 
   0   7  12      151.95      153.40      8.60 o 
   1   7  12       19.67       15.43     10.54 o 
   2   7  12       30.45       23.16      7.96 o 
   3   7  12       61.19       77.91      9.95 o 
   4   7  12      100.65      103.72     10.24 o 
   5   7  12        7.22       18.20     10.01 o 
  -7   8  12       27.19       21.82     14.28 o 
  -6   8  12      103.34       92.69     14.58 o 
  -5   8  12       29.55       66.17     11.19 o 
  -4   8  12      166.04      177.54     11.93 o 
  -3   8  12      713.76      716.55     26.27 o 
  -2   8  12      397.81      422.32     20.68 o 
  -1   8  12      408.28      372.02     12.35 o 
   0   8  12       17.66       17.54      8.66 o 
   1   8  12      237.75      201.63     10.81 o 
   2   8  12       97.85      108.73      9.25 o 
   3   8  12      223.19      207.87     11.92 o 
   4   8  12      554.88      546.08     23.80 o 
  -7   9  12       38.27       18.45     12.97 o 
  -6   9  12       99.92       93.70     12.70 o 
  -5   9  12      351.85      331.91     15.41 o 
  -4   9  12      133.18      147.68     13.68 o 
  -3   9  12       61.06       45.24     13.44 o 
  -2   9  12       57.02       36.29     11.44 o 
  -1   9  12      475.64      456.91     14.17 o 
   0   9  12      363.10      334.48     18.71 o 
   1   9  12      149.61      161.75     11.83 o 
   2   9  12        9.08        7.25     12.97 o 
   3   9  12        4.76       18.84     14.55 o 
   4   9  12      178.94      169.43     13.66 o 
  -6  10  12       34.49       44.58     14.89 o 
  -5  10  12      105.38       94.17     11.96 o 
  -4  10  12        1.37       -5.15     10.70 o 
  -3  10  12      247.88      211.49     14.90 o 
  -2  10  12        0.65       -0.48     14.93 o 
  -1  10  12       53.56       50.20     11.26 o 
   0  10  12        5.73        4.23      9.48 o 
   1  10  12      301.64      336.46     13.67 o 
   2  10  12        0.72       -0.64     10.82 o 
   3  10  12      991.89      909.45     17.94 o 
  -5  11  12      105.96       87.24     13.03 o 
  -4  11  12      189.00      163.42     12.18 o 
  -3  11  12      460.22      452.58     24.28 o 
  -2  11  12       12.73        8.21     10.35 o 
  -1  11  12       14.51        0.78     10.56 o 
   0  11  12        2.93       10.57     12.36 o 
   1  11  12       34.90       23.01     12.56 o 
   2  11  12        0.03        0.41     14.43 o 
  -4  12  12       98.36       92.20     13.53 o 
  -3  12  12       92.34       76.20     13.37 o 
  -2  12  12       15.81        0.68     12.59 o 
  -1  12  12       26.26       18.31     12.31 o 
   0  12  12       24.45       37.47     12.29 o 
   1  12  12        1.98       -1.98     14.29 o 
  -2  13  12      165.84      162.12     15.95 o 
  -1  13  12        4.31       -8.92     26.44 o 
  -7   0  13       88.58       65.15     16.90 o 
  -5   0  13      703.12      655.47     33.52 o 
  -3   0  13     1440.32     1462.45     50.49 o 
  -1   0  13      328.67      354.23     16.32 o 
   1   0  13        0.39       -6.00     18.24 o 
   3   0  13        5.98       24.43     10.22 o 
   5   0  13      299.21      293.96     14.37 o 
  -8   1  13      212.50      207.20     14.08 o 
  -7   1  13        1.95       -4.11     11.51 o 
  -6   1  13       44.07       50.54      9.89 o 
  -5   1  13       34.22       43.53      7.93 o 
  -4   1  13       39.07       37.82      6.94 o 
  -3   1  13       43.33       43.84      6.99 o 
  -2   1  13       63.10       56.54     10.11 o 
  -1   1  13      176.89      187.72      9.21 o 
   0   1  13      471.13      478.04     11.98 o 
   1   1  13        5.05       15.00      7.97 o 
   2   1  13      245.41      277.11      9.75 o 
   3   1  13       82.81       73.24      8.55 o 
   4   1  13      375.96      371.77     13.66 o 
   5   1  13       67.90       69.25     11.22 o 
  -8   2  13       98.73      112.90     13.71 o 
  -7   2  13       39.39       54.01     17.76 o 
  -6   2  13      342.53      373.91     12.29 o 
  -5   2  13       34.16       47.58      7.54 o 
  -4   2  13      234.17      216.66      8.20 o 
  -3   2  13      114.70      118.29     10.60 o 
  -2   2  13      165.13      145.31     10.60 o 
  -1   2  13       98.70       88.03      8.02 o 
   0   2  13       10.65       18.47      7.54 o 
   1   2  13       43.57       43.21      7.33 o 
   2   2  13       86.02       69.41      9.57 o 
   3   2  13      154.45      135.41      8.39 o 
   4   2  13       76.64       98.49     11.35 o 
   5   2  13      119.84      120.77     11.68 o 
  -8   3  13       25.53       30.14     14.81 o 
  -7   3  13      261.41      264.91     13.48 o 
  -6   3  13        0.01        3.49      8.70 o 
  -5   3  13        8.93        1.58      8.56 o 
  -4   3  13       55.56       58.71      9.32 o 
  -3   3  13       33.30       22.62      7.00 o 
  -2   3  13       27.24       22.35      7.48 o 
  -1   3  13       14.85       10.71      7.58 o 
   0   3  13      376.64      351.73     13.59 o 
   1   3  13      223.74      272.95      9.10 o 
   2   3  13        2.85       -6.87      6.87 o 
   3   3  13       32.88       29.98      9.01 o 
   4   3  13      158.88      154.88      9.42 o 
   5   3  13       81.51      100.58      9.37 o 
  -8   4  13        0.04      -12.62     14.39 o 
  -7   4  13        3.22        5.05     10.60 o 
  -6   4  13       92.60       77.85      9.83 o 
  -5   4  13      211.79      197.57     10.88 o 
  -4   4  13        6.00       20.24      9.36 o 
  -3   4  13      270.98      223.67     17.24 o 
  -2   4  13      263.60      231.27     10.67 o 
  -1   4  13      205.43      171.20      9.07 o 
   0   4  13        2.21       -7.92      7.92 o 
   1   4  13       86.94       75.73      7.62 o 
   2   4  13       24.80       22.03      7.53 o 
   3   4  13        4.01        4.46      9.36 o 
   4   4  13      631.84      619.85     21.12 o 
   5   4  13      165.71      163.40     10.36 o 
  -8   5  13      123.55       90.01     13.95 o 
  -7   5  13      336.37      333.19     15.95 o 
  -6   5  13       65.93       42.78     10.79 o 
  -5   5  13       11.88       24.29      9.58 o 
  -4   5  13      309.71      290.06     10.97 o 
  -3   5  13      137.40      146.35      9.11 o 
  -2   5  13     1298.05     1288.25     21.62 o 
  -1   5  13       13.04        9.71      6.91 o 
   0   5  13      109.09      126.38      7.48 o 
   1   5  13      172.48      182.28      9.07 o 
   2   5  13        0.51       -4.19      8.57 o 
   3   5  13       15.32       18.65      8.88 o 
   4   5  13       63.89       70.91     12.65 o 
   5   5  13        2.35       17.92     27.44 o 
  -7   6  13      133.04      116.10     13.00 o 
  -6   6  13      204.99      194.73     18.24 o 
  -5   6  13      129.66      113.48     13.09 o 
  -4   6  13        5.53       -0.48     10.86 o 
  -3   6  13      762.79      758.54     12.53 o 
  -2   6  13        1.40        6.66      7.77 o 
  -1   6  13       65.57       94.86      9.88 o 
   0   6  13       85.50      103.23      8.34 o 
   1   6  13        0.52        3.70      8.17 o 
   2   6  13        2.06       11.94      8.09 o 
   3   6  13      289.65      293.96     12.77 o 
   4   6  13       47.22       60.68      9.75 o 
  -7   7  13      444.20      442.49     14.44 o 
  -6   7  13       10.91        9.07     11.61 o 
  -5   7  13        0.03       -0.85     11.29 o 
  -4   7  13       10.31       18.69     11.52 o 
  -3   7  13       45.76       52.19     10.73 o 
  -2   7  13       25.78       26.11     10.89 o 
  -1   7  13      160.34      153.35     13.22 o 
   0   7  13      207.04      237.89     12.92 o 
   1   7  13        2.23        7.18     12.75 o 
   2   7  13      331.25      331.66     12.05 o 
   3   7  13        5.61       13.78      8.26 o 
   4   7  13       23.14       28.98      9.23 o 
  -7   8  13       40.74       65.72     13.97 o 
  -6   8  13        0.10       -9.73     12.27 o 
  -5   8  13      155.85      166.48     14.58 o 
  -4   8  13      237.11      239.39     13.06 o 
  -3   8  13       81.44       94.28     11.89 o 
  -2   8  13       37.98       38.34      9.20 o 
  -1   8  13        0.17        1.23     10.76 o 
   0   8  13      125.25      137.55      9.48 o 
   1   8  13      143.55      163.04     10.99 o 
   2   8  13       96.16      107.68     11.10 o 
   3   8  13       78.98       91.53     10.99 o 
  -6   9  13       33.98       44.78     15.21 o 
  -5   9  13        6.21       10.00     12.24 o 
  -4   9  13       78.34       84.06     11.17 o 
  -3   9  13       61.85       72.95     12.18 o 
  -2   9  13        8.15       10.25     12.63 o 
  -1   9  13       14.00       19.46     12.80 o 
   0   9  13       37.41       20.28     13.21 o 
   1   9  13      157.14      157.60     11.48 o 
   2   9  13       93.45       88.28     10.66 o 
   3   9  13       32.07       40.54     10.45 o 
  -5  10  13       19.35       29.21     11.95 o 
  -4  10  13      850.84      915.80     18.29 o 
  -3  10  13       32.36       28.65     12.51 o 
  -2  10  13       33.56       37.02     11.58 o 
  -1  10  13      141.67      160.56     12.82 o 
   0  10  13        0.62        3.19     10.77 o 
   1  10  13        5.39       16.09     18.00 o 
   2  10  13       38.82       45.92     16.50 o 
  -4  11  13       49.99       41.76     15.32 o 
  -3  11  13       82.40       86.63     11.92 o 
  -2  11  13       51.75       37.04     14.81 o 
  -1  11  13      151.96      178.96     14.09 o 
   0  11  13       96.11      114.31     12.27 o 
   1  11  13      218.76      233.38     15.15 o 
  -8   0  14      119.39      133.21     27.80 o 
  -6   0  14       78.36       91.36     11.97 o 
  -4   0  14      389.01      411.83     13.56 o 
  -2   0  14      730.54      790.31     24.65 o 
   0   0  14       17.21       21.60     11.85 o 
   2   0  14        5.42       -4.57     17.12 o 
   4   0  14      177.48      157.57     15.83 o 
  -8   1  14      135.02      134.36     14.08 o 
  -7   1  14      405.58      376.50     13.05 o 
  -6   1  14       86.23       85.93     12.96 o 
  -5   1  14       27.99       32.79     10.61 o 
  -4   1  14        0.02       -5.35      7.06 o 
  -3   1  14        3.92        2.30      7.21 o 
  -2   1  14        0.77       -0.61      8.55 o 
  -1   1  14       35.88       27.96      8.13 o 
   0   1  14       42.44       48.35      8.60 o 
   1   1  14       65.90       63.75      8.72 o 
   2   1  14        0.01       -4.61      9.04 o 
   3   1  14       58.07       51.45      9.69 o 
   4   1  14       28.08       38.00     12.09 o 
  -8   2  14       94.45       83.69     13.24 o 
  -7   2  14        7.34       13.26     12.28 o 
  -6   2  14      205.85      215.83     14.36 o 
  -5   2  14      141.76      132.99      9.15 o 
  -4   2  14      290.27      290.14      9.63 o 
  -3   2  14       54.22       56.54      8.64 o 
  -2   2  14      251.57      235.58      8.39 o 
  -1   2  14       48.16       52.71      7.66 o 
   0   2  14       51.18       65.74      8.86 o 
   1   2  14      168.02      151.63     10.47 o 
   2   2  14       17.76       10.39      7.86 o 
   3   2  14       18.72       29.78     11.94 o 
   4   2  14       57.58       45.10     15.73 o 
  -7   3  14        0.57        4.13     14.48 o 
  -6   3  14       64.69       52.73      9.51 o 
  -5   3  14      171.58      178.89      8.95 o 
  -4   3  14       99.05       97.85      9.91 o 
  -3   3  14       66.97       63.20      8.52 o 
  -2   3  14       99.79      118.66      6.81 o 
  -1   3  14       55.66       60.36      8.69 o 
   0   3  14      261.44      262.23     12.33 o 
   1   3  14       24.06       28.82      8.27 o 
   2   3  14       13.06       22.92     11.43 o 
   3   3  14        8.48       16.32      9.12 o 
   4   3  14        0.89        7.74      9.79 o 
  -7   4  14       20.43       19.52     13.18 o 
  -6   4  14       26.90       42.22     12.06 o 
  -5   4  14      577.85      540.72     13.85 o 
  -4   4  14      150.38      145.97     12.02 o 
  -3   4  14      771.96      747.19     15.40 o 
  -2   4  14      215.43      197.26     17.87 o 
  -1   4  14      250.69      264.26      8.88 o 
   0   4  14      127.03       94.28      7.84 o 
   1   4  14       25.65       24.66      8.05 o 
   2   4  14       36.49       30.63      7.89 o 
   3   4  14      195.38      182.12     10.58 o 
   4   4  14        0.01        1.49      9.92 o 
  -7   5  14       91.40       85.40     13.31 o 
  -6   5  14      178.43      176.30     11.12 o 
  -5   5  14       20.61       30.08      9.39 o 
  -4   5  14       19.36       33.79      9.36 o 
  -3   5  14       41.05       33.58      8.33 o 
  -2   5  14       38.91       48.94      9.72 o 
  -1   5  14       12.92       -0.87      7.05 o 
   0   5  14      149.63      164.61     10.29 o 
   1   5  14       75.99       77.42      8.88 o 
   2   5  14       92.74       97.71     10.05 o 
   3   5  14       58.90       62.63      9.59 o 
  -7   6  14        0.98       -6.87     11.51 o 
  -6   6  14        3.61       20.38     14.70 o 
  -5   6  14       38.53       31.48     11.91 o 
  -4   6  14      223.26      178.94     14.61 o 
  -3   6  14       63.96       69.60     10.53 o 
  -2   6  14       13.34       10.09     10.07 o 
  -1   6  14      112.21       98.18      9.15 o 
   0   6  14       40.49       31.74      7.66 o 
   1   6  14       93.70       89.55      8.59 o 
   2   6  14       83.88       66.24      9.60 o 
   3   6  14       53.47       57.93     10.08 o 
  -6   7  14        3.52        6.96     15.24 o 
  -5   7  14       81.25      101.64     12.38 o 
  -4   7  14        2.62        2.92     11.23 o 
  -3   7  14        1.48       11.19     11.56 o 
  -2   7  14       41.15       35.77     10.04 o 
  -1   7  14        3.46        6.52     10.07 o 
   0   7  14        8.28       24.05      8.60 o 
   1   7  14      272.48      290.84     10.37 o 
   2   7  14       60.75       66.35     15.02 o 
   3   7  14      117.88      117.75     15.39 o 
  -5   8  14       40.11       42.16     12.61 o 
  -4   8  14        0.21       22.53     11.95 o 
  -3   8  14       41.89       58.92     11.56 o 
  -2   8  14        6.16       19.61     13.91 o 
  -1   8  14      258.93      283.41     15.03 o 
   0   8  14       16.05       18.68      8.98 o 
   1   8  14       27.77       33.45      9.25 o 
   2   8  14       11.45       40.10     12.70 o 
  -5   9  14      292.32      306.02     15.46 o 
  -4   9  14        5.05       23.01     17.22 o 
  -3   9  14       19.27       27.97     15.72 o 
  -2   9  14       17.85        2.97     12.59 o 
  -1   9  14      120.39      125.34     13.16 o 
   0   9  14       55.99       55.91     12.06 o 
   1   9  14      130.05      160.63     15.69 o 
  -3  10  14      431.31      470.68     18.94 o 
  -2  10  14        6.16       10.43     12.95 o 
  -1  10  14        5.14        8.75     13.19 o 
   0  10  14      146.20      163.06     14.92 o 
  -7   0  15       68.97       68.17     15.18 o 
  -5   0  15       40.92       50.18     17.48 o 
  -3   0  15     2135.88     2116.83     22.60 o 
  -1   0  15     1039.32      984.94     19.31 o 
   1   0  15        4.85       50.59     13.40 o 
   3   0  15      142.04      150.53     17.59 o 
  -7   1  15        1.06        3.13      9.36 o 
  -6   1  15      501.36      519.76     26.78 o 
  -5   1  15       34.88       41.14      9.11 o 
  -4   1  15       19.42       29.08      7.02 o 
  -3   1  15       83.24       82.70      7.26 o 
  -2   1  15       61.84       62.65      8.72 o 
  -1   1  15      214.46      251.06      9.50 o 
   0   1  15      303.01      314.05     11.50 o 
   1   1  15        3.73       10.69      9.59 o 
   2   1  15      448.95      441.69     16.75 o 
   3   1  15        1.22        0.31     10.98 o 
  -7   2  15        2.56        2.01     11.71 o 
  -6   2  15       19.32       13.11     12.38 o 
  -5   2  15       54.99       55.32      9.15 o 
  -4   2  15      363.82      372.48     10.29 o 
  -3   2  15     1031.71     1047.45     17.10 o 
  -2   2  15      867.42      916.93     16.28 o 
  -1   2  15      239.66      253.07      9.04 o 
   0   2  15      125.97      140.68      9.89 o 
   1   2  15       24.11       33.33      9.80 o 
   2   2  15       14.82       25.82      9.99 o 
   3   2  15       34.90       24.86     11.00 o 
  -6   3  15       31.52       27.68      9.56 o 
  -5   3  15        0.93       12.14      8.91 o 
  -4   3  15       29.75       38.03     11.62 o 
  -3   3  15        0.18       -4.49      7.88 o 
  -2   3  15       57.80       81.48     11.56 o 
  -1   3  15       27.97       29.84     10.14 o 
   0   3  15       12.65       22.56      8.07 o 
   1   3  15      605.27      592.74     14.02 o 
   2   3  15       10.23        3.20      9.24 o 
   3   3  15       99.99      116.61      9.66 o 
  -6   4  15        1.43        3.81     12.74 o 
  -5   4  15      138.87      141.11     10.49 o 
  -4   4  15      338.16      311.94     10.55 o 
  -3   4  15      109.09       86.80     11.79 o 
  -2   4  15      466.24      421.19     16.43 o 
  -1   4  15        2.43       12.08      7.41 o 
   0   4  15       71.22       41.56      9.26 o 
   1   4  15        2.64        9.72     11.84 o 
   2   4  15       37.59       27.23      8.59 o 
  -6   5  15       88.28       98.50     12.41 o 
  -5   5  15      132.59      117.06     11.99 o 
  -4   5  15       33.95       44.65     10.79 o 
  -3   5  15       45.55       52.67      9.90 o 
  -2   5  15        0.19       10.24     10.50 o 
  -1   5  15        1.56        6.77     10.36 o 
   0   5  15       32.94       40.40      7.38 o 
   1   5  15      330.37      314.08     15.41 o 
   2   5  15      141.47      135.85     10.78 o 
  -5   6  15        3.49       20.84     14.38 o 
  -4   6  15       48.27       58.43     10.97 o 
  -3   6  15      526.56      528.36     17.41 o 
  -2   6  15       20.70       22.62     11.77 o 
  -1   6  15       15.71       12.51     10.76 o 
   0   6  15        0.02       16.63      8.81 o 
   1   6  15        6.15       12.40     10.24 o 
   2   6  15       70.80       49.47     17.99 o 
  -5   7  15        1.23        4.17     18.46 o 
  -4   7  15        6.99        9.94     10.82 o 
  -3   7  15       18.05       13.05     13.90 o 
  -2   7  15        7.73       20.28     12.25 o 
  -1   7  15      122.24      110.39     13.99 o 
   0   7  15      126.68      141.40     11.64 o 
   1   7  15       34.54       29.01     10.67 o 
  -4   8  15       29.26       25.50     12.79 o 
  -3   8  15      297.98      282.92     14.50 o 
  -2   8  15       68.80       80.63     14.98 o 
  -1   8  15      297.31      307.28     12.95 o 
   0   8  15        7.83       16.37     11.53 o 
  -4   0  16      291.51      303.10     15.68 o 
  -2   0  16     1035.93      962.08     17.70 o 
   0   0  16       23.27        8.44     12.44 o 
  -5   1  16      498.44      496.97     12.65 o 
  -4   1  16       66.93       77.89     10.80 o 
  -3   1  16       62.78       55.97      8.81 o 
  -2   1  16       28.79       22.73      8.47 o 
  -1   1  16       21.69       39.27     10.28 o 
   0   1  16       16.43       23.74      8.08 o 
   1   1  16       39.02       56.78      9.26 o 
  -5   2  16        6.98        6.31      8.94 o 
  -4   2  16       18.79       28.50     10.29 o 
  -3   2  16      501.42      458.95     10.08 o 
  -2   2  16       37.27       59.68      8.51 o 
  -1   2  16      644.02      661.26     14.72 o 
   0   2  16      170.28      157.15     10.35 o 
   1   2  16       78.31       86.97      9.65 o 
  -5   3  16        0.05        9.16      9.95 o 
  -4   3  16      274.46      260.36     12.27 o 
  -3   3  16        8.68        8.44     12.18 o 
  -2   3  16       19.02       32.21      9.33 o 
  -1   3  16        9.73       15.55      9.35 o 
   0   3  16        9.79       16.36      8.60 o 
   1   3  16       58.42       46.26     10.67 o 
  -5   4  16       32.15       44.55     26.90 o 
  -4   4  16       27.46       39.51     10.25 o 
  -3   4  16      298.59      283.44     13.99 o 
  -2   4  16       68.29       63.47      9.63 o 
  -1   4  16      578.11      560.55     14.33 o 
   0   4  16       76.26       88.47     14.92 o 
   1   4  16        4.20       17.26     12.57 o 
  -4   5  16        7.90        8.48     10.48 o 
  -3   5  16        6.18       -0.19     11.15 o 
  -2   5  16        5.18       19.49     10.73 o 
  -1   5  16       36.48       49.70      8.59 o 
   0   5  16        8.90       23.09     11.24 o 
  -3   6  16       39.26       47.43     11.89 o 
  -2   6  16      550.95      599.35     18.98 o 
  -1   6  16        3.57        2.56     12.35 o 
  -3   0  17       20.21       22.62     20.15 o 
  -3   1  17        4.14       15.37     25.37 o 
  -2   1  17       46.66       58.52     21.83 o 
                                                 
